# Supplementary material for: The role of land use in terrestrial support of boreal lake food webs
Source: Nat Commun. 2025 Apr 15;16:3572. doi: 10.1038/s41467-025-58505-y (PMC12000567; doi:10.1038/s41467-025-58505-y)
Supplement: Supplementary file 4 — Source Data [file 41467_2025_58505_MOESM4_ESM.xlsx]

## Sheet: Figure 1
Figure 1		Data 1	Lake	Abbreviation	Coordinates (N, E)	PC1	PC2	PC3
			Alajärvi	ALJ	63.01, 23.87	-0.24	-2.49	-0.52
			Arkusjärvi	ARK	61.53, 29.50	1.11	3.81	-1
			Eräjärvi	ERA	61.57, 24.60	0.94	1.06	-0.89
			Haapajärvi	HAP	63.55, 26.99	-0.16	-3.67	1.26
			Hiidenvesi	HII	60.37, 24.20	1.53	-0.78	1.91
			Hirvijärvi	HIR	62.35, 26.97	-2.89	-0.84	-1.01
			Horkkajärvi	HOR	61.21, 25.16	-3.58	-1.01	-0.15
			Hämeenjärvi	HAM	61.32, 27.26	-1.49	1.5	-0.07
			Joroisselkä	JOR	62.15, 27.91	-0.34	-0.62	2.81
			Jyväsjärvi	JYV	62.23, 25.75	-0.12	0.08	0.63
			Kakkisenjärvi	KAK	62.74, 27.24	-2.6	0.28	-0.87
			Kakskerranjärvi	KKJ	60.36, 22.24	2.76	1.93	-0.95
			Kuhajärvi	KUH	65.92, 26.69	0.55	1.67	-1.66
			Kuontijärvi	KUO	66.15, 29.01	-0.11	1.05	-0.62
			Köyliönjärvi	KOY	61.10, 22.36	4.77	-1.35	-2.17
			Majajärvi	MAJ	61.22, 25.14	-3.56	-1.29	-0.24
			Niemisjärvi	NIE	63.65, 26.48	-0.83	-3.07	-1.01
			Pankajärvi	PAN	61.35, 26.60	-1.03	0.05	-0.38
			Pesosjärvi	PES	66.30, 29.51	-1.65	1.39	-0.38
			Pusulanjärvi	PUS	60.46, 23.98	0.89	-0.86	-0.35
			Pyhäjärvi	PYH	60.72, 26.00	3.98	-0.98	3.39
			Pääjärvi	PAA	61.06, 25.14	0.23	1.03	3.4
			Ruokojärvi	RUO	61.64, 28.40	-0.91	2.5	-0.16
			Suuri Jukajärvi	SUJ	61.52, 28.90	-1.37	1.99	-0.18
			Suuri-Vahvanen	SUU	61.68, 27.55	-0.55	2.64	2.4
			Sääksjärvi	SAJ	62.17, 25.73	0.77	2.03	-0.69
			Sääskjärvi	SAA	60.83, 26.22	3.49	-1.23	-1.5
			Tottijärvi	TOT	61.40, 23.33	3.08	-0.02	-2.26
			Valkea-Kotinen	VAL	61.24, 25.06	-3.06	1.04	-1.35
			Vesijärvi	VES	61.02, 25.61	3.13	2.05	2.81
			Viitaanjärvi	VIT	62.51, 27.03	-2.16	0.2	-0.92
			Viippero	VIP	63.58, 27.32	-1.66	-2.85	1.53
			Villikkalanjärvi	VIL	60.77, 26.04	2.37	-2.6	-0.47
			Ylisjärvi	YLI	60.36, 23.28	2.1	-1.71	-1.41
			Älänne	ALA	63.49, 28.13	-3.25	-1.02	0.79
		Data 2	Variable	lopading on PC1	lopading on PC2
			CA	0.031	-0.295
			Log(CA:LA)	-0.068	-0.424
			SD-index	-0.004	-0.075
			Urb (%)	0.224	0.135
			Agr (%)	0.389	-0.216
			For (%)	-0.405	-0.129
			Wat (%)	0.005	0.441
			Tot-P	0.297	-0.353
			Chl-a	0.203	-0.323
			DOC	-0.238	-0.344
			pH	0.407	0.064
			SUVA-254	-0.07	-0.229
			SR-ratio	0.275	0.026
			POM N:C	0.394	-0.028
		Data 3	Geospatial shape file including country boarderlines used for map producing are available through Natural Earth (naturalearthdata.com).
			Map was drawed using R studio with sf-package

## Sheet: Figure 2
Figure 2		Data 1	Lake	species	PC1	d2H
			Alajarvi	Asellus_littoral	-0.23966	-134.738
			Alajarvi	Asellus_littoral	-0.23966	-168.761
			Alajarvi	Bleak	-0.23966	-177.281
			Alajarvi	Bleak	-0.23966	-206.842
			Alajarvi	Bleak	-0.23966	-185.723
			Alajarvi	Bleak	-0.23966	-181.613
			Alajarvi	Bulk_BMI_littoral	-0.23966	-156.64
			Alajarvi	Bulk_BMI_littoral	-0.23966	-177.265
			Alajarvi	Bulk_BMI_profundal	-0.23966	-143.769
			Alajarvi	Bulk_ZPL	-0.23966	-161.256
			Alajarvi	Bulk_ZPL	-0.23966	-136.734
			Alajarvi	Chironomid_littoral	-0.23966	-194.189
			Alajarvi	Chironomid_littoral	-0.23966	-181.894
			Alajarvi	Chironomid_Profundal	-0.23966	-153.942
			Alajarvi	Cladocera	-0.23966	-161.684
			Alajarvi	Cladocera	-0.23966	-148.645
			Alajarvi	Perch_large	-0.23966	-184.762
			Alajarvi	Perch_large	-0.23966	-190.063
			Alajarvi	Perch_medium	-0.23966	-191.186
			Alajarvi	Perch_medium	-0.23966	-187.269
			Alajarvi	Perch_medium	-0.23966	-177.726
			Alajarvi	Perch_medium	-0.23966	-186.873
			Alajarvi	Perch_medium	-0.23966	-191.507
			Alajarvi	Perch_medium	-0.23966	-187.003
			Alajarvi	Perch_medium	-0.23966	-192.768
			Alajarvi	Perch_small	-0.23966	-180.217
			Alajarvi	Perch_small	-0.23966	-197.389
			Alajarvi	Perch_small	-0.23966	-190.611
			Alajarvi	Perch_small	-0.23966	-197.084
			Alajarvi	Perch_small	-0.23966	-198.652
			Alajarvi	Roach_large	-0.23966	-167.589
			Alajarvi	Roach_large	-0.23966	-182.235
			Alajarvi	Roach_large	-0.23966	-185.864
			Alajarvi	Roach_large	-0.23966	-179.027
			Alajarvi	Roach_large	-0.23966	-196.343
			Alajarvi	Roach_small	-0.23966	-195.302
			Alajarvi	Roach_small	-0.23966	-203.681
			Alajarvi	Roach_small	-0.23966	-181.408
			Alajarvi	Roach_small	-0.23966	-202.239
			Alajarvi	Roach_small	-0.23966	-186.862
			Alajarvi	Ruffe	-0.23966	-187.107
			Alajarvi	Ruffe	-0.23966	-181.165
			Alajarvi	Ruffe	-0.23966	-187.234
			Alajarvi	Ruffe	-0.23966	-179.943
			Alajarvi	Ruffe	-0.23966	-193.595
			Alajarvi	Vendace	-0.23966	-182.159
			Alajarvi	Vendace	-0.23966	-175.522
			Alajarvi	Vendace	-0.23966	-177.741
			Alajarvi	Vendace	-0.23966	-186.856
			Alajarvi	Vendace	-0.23966	-186.072
			Alanne	Asellus_littoral	-3.24914	-182.165
			Alanne	Asellus_littoral	-3.24914	-164.164
			Alanne	Bleak	-3.24914	-150.716
			Alanne	Bleak	-3.24914	-150.474
			Alanne	Bleak	-3.24914	-153.396
			Alanne	Bleak	-3.24914	-133.32
			Alanne	Bleak	-3.24914	-134.908
			Alanne	Bulk_BMI_littoral	-3.24914	-190.775
			Alanne	Bulk_BMI_littoral	-3.24914	-178.522
			Alanne	Bulk_BMI_profundal	-3.24914	-132.63
			Alanne	Bulk_ZPL	-3.24914	-150.693
			Alanne	Chaoborus	-3.24914	-140.624
			Alanne	Chironomid_Profundal	-3.24914	-116.782
			Alanne	Cladocera	-3.24914	-143.82
			Alanne	Copepods	-3.24914	-171.273
			Alanne	Perch_large	-3.24914	-127.779
			Alanne	Perch_large	-3.24914	-136.823
			Alanne	Perch_large	-3.24914	-140.597
			Alanne	Perch_large	-3.24914	-137.062
			Alanne	Perch_large	-3.24914	-140.662
			Alanne	Perch_medium	-3.24914	-136.268
			Alanne	Perch_medium	-3.24914	-144.785
			Alanne	Perch_medium	-3.24914	-138.841
			Alanne	Perch_medium	-3.24914	-139.818
			Alanne	Perch_small	-3.24914	-165.293
			Alanne	Perch_small	-3.24914	-161.764
			Alanne	Perch_small	-3.24914	-161.653
			Alanne	Perch_small	-3.24914	-161.995
			Alanne	Perch_small	-3.24914	-161.662
			Alanne	Pike	-3.24914	-132.189
			Alanne	Pike	-3.24914	-137.273
			Alanne	Roach_large	-3.24914	-149.828
			Alanne	Roach_large	-3.24914	-162.088
			Alanne	Roach_large	-3.24914	-170.93
			Alanne	Roach_large	-3.24914	-179.401
			Alanne	Roach_large	-3.24914	-182.987
			Alanne	Ruffe	-3.24914	-134.261
			Alanne	Ruffe	-3.24914	-132.491
			Alanne	Ruffe	-3.24914	-143.883
			Alanne	Ruffe	-3.24914	-144.024
			Alanne	Ruffe	-3.24914	-146.11
			Alanne	Vendace	-3.24914	-134.202
			Alanne	Vendace	-3.24914	-133.421
			Alanne	Vendace	-3.24914	-154.724
			Alanne	Vendace	-3.24914	-136.377
			Alanne	Vendace	-3.24914	-134.109
			Arkusjarvi	Asellus_littoral	1.10944	-148.826
			Arkusjarvi	Asellus_littoral	1.10944	-129.003
			Arkusjarvi	Bleak	1.10944	-175.153
			Arkusjarvi	Bleak	1.10944	-151.505
			Arkusjarvi	Bleak	1.10944	-183.577
			Arkusjarvi	Bleak	1.10944	-166.009
			Arkusjarvi	Bleak	1.10944	-166.185
			Arkusjarvi	Bulk_BMI_littoral	1.10944	-162.73
			Arkusjarvi	Bulk_BMI_littoral	1.10944	-134.9
			Arkusjarvi	Bulk_BMI_profundal	1.10944	-127.959
			Arkusjarvi	Bulk_ZPL	1.10944	-189.072
			Arkusjarvi	Bulk_ZPL	1.10944	-176.602
			Arkusjarvi	Chironomid_Profundal	1.10944	-138.044
			Arkusjarvi	Cladocera	1.10944	-181.728
			Arkusjarvi	Copepods	1.10944	-199.874
			Arkusjarvi	Perch_large	1.10944	-153.164
			Arkusjarvi	Perch_large	1.10944	-177.78
			Arkusjarvi	Perch_large	1.10944	-162.3
			Arkusjarvi	Perch_large	1.10944	-154.978
			Arkusjarvi	Perch_large	1.10944	-159.001
			Arkusjarvi	Perch_medium	1.10944	-180.674
			Arkusjarvi	Perch_medium	1.10944	-168.899
			Arkusjarvi	Perch_medium	1.10944	-177.443
			Arkusjarvi	Perch_medium	1.10944	-156.622
			Arkusjarvi	Perch_medium	1.10944	-177.005
			Arkusjarvi	Perch_small	1.10944	-190.006
			Arkusjarvi	Perch_small	1.10944	-194.36
			Arkusjarvi	Perch_small	1.10944	-180.733
			Arkusjarvi	Perch_small	1.10944	-194.003
			Arkusjarvi	Perch_small	1.10944	-191.386
			Arkusjarvi	Pike	1.10944	-170.24
			Arkusjarvi	Pike	1.10944	-145.113
			Arkusjarvi	Roach_large	1.10944	-192.269
			Arkusjarvi	Roach_large	1.10944	-184.722
			Arkusjarvi	Roach_large	1.10944	-186.7
			Arkusjarvi	Roach_large	1.10944	-159.722
			Arkusjarvi	Roach_large	1.10944	-183.816
			Arkusjarvi	Roach_small	1.10944	-167.711
			Arkusjarvi	Roach_small	1.10944	-167.552
			Arkusjarvi	Roach_small	1.10944	-176.12
			Arkusjarvi	Roach_small	1.10944	-185.385
			Arkusjarvi	Roach_small	1.10944	-162.627
			Arkusjarvi	Ruffe	1.10944	-157.824
			Arkusjarvi	Ruffe	1.10944	-153.91
			Arkusjarvi	Ruffe	1.10944	-160.684
			Arkusjarvi	Ruffe	1.10944	-165.653
			Arkusjarvi	Ruffe	1.10944	-151.255
			Arkusjarvi	Smelt	1.10944	-205.89
			Arkusjarvi	Smelt	1.10944	-213.278
			Arkusjarvi	Smelt	1.10944	-206.271
			Arkusjarvi	Smelt	1.10944	-204.725
			Arkusjarvi	Smelt	1.10944	-204.947
			Erajarvi	Asellus_littoral	0.940978	-146.408
			Erajarvi	Asellus_littoral	0.940978	-131.359
			Erajarvi	Bleak	0.940978	-180.611
			Erajarvi	Bleak	0.940978	-192.966
			Erajarvi	Bleak	0.940978	-180.674
			Erajarvi	Bleak	0.940978	-162.405
			Erajarvi	Bleak	0.940978	-190.544
			Erajarvi	Bulk_BMI_littoral	0.940978	-167.812
			Erajarvi	Bulk_BMI_littoral	0.940978	-146.042
			Erajarvi	Bulk_BMI_profundal	0.940978	-117.769
			Erajarvi	Bulk_ZPL	0.940978	-178.719
			Erajarvi	Bulk_ZPL	0.940978	-168.075
			Erajarvi	Chaoborus	0.940978	-179.236
			Erajarvi	Chironomid_littoral	0.940978	-176.899
			Erajarvi	Chironomid_Profundal	0.940978	-120.922
			Erajarvi	Cladocera	0.940978	-160.757
			Erajarvi	Copepods	0.940978	-172.145
			Erajarvi	Perch_large	0.940978	-196.12
			Erajarvi	Perch_large	0.940978	-196.42
			Erajarvi	Perch_large	0.940978	-197.944
			Erajarvi	Perch_large	0.940978	-155.858
			Erajarvi	Perch_large	0.940978	-179.299
			Erajarvi	Perch_medium	0.940978	-191.197
			Erajarvi	Perch_medium	0.940978	-209.306
			Erajarvi	Perch_medium	0.940978	-201.317
			Erajarvi	Perch_medium	0.940978	-200.37
			Erajarvi	Perch_medium	0.940978	-187.112
			Erajarvi	Perch_small	0.940978	-189.129
			Erajarvi	Perch_small	0.940978	-204.381
			Erajarvi	Perch_small	0.940978	-189.401
			Erajarvi	Pike	0.940978	-163.794
			Erajarvi	Roach_large	0.940978	-186.982
			Erajarvi	Roach_large	0.940978	-188.26
			Erajarvi	Roach_large	0.940978	-197.84
			Erajarvi	Roach_large	0.940978	-193.053
			Erajarvi	Roach_large	0.940978	-192.822
			Erajarvi	Roach_small	0.940978	-192.493
			Erajarvi	Roach_small	0.940978	-192.292
			Erajarvi	Roach_small	0.940978	-192.747
			Erajarvi	Roach_small	0.940978	-186.19
			Erajarvi	Roach_small	0.940978	-197.172
			Erajarvi	Ruffe	0.940978	-172.213
			Erajarvi	Ruffe	0.940978	-177.748
			Erajarvi	Ruffe	0.940978	-176.944
			Erajarvi	Ruffe	0.940978	-170.17
			Erajarvi	Ruffe	0.940978	-182.431
			Erajarvi	Smelt	0.940978	-201.496
			Erajarvi	Smelt	0.940978	-212.061
			Erajarvi	Smelt	0.940978	-206.401
			Erajarvi	Smelt	0.940978	-206.325
			Erajarvi	Smelt	0.940978	-199.853
			Haapajarvi	Asellus_littoral	-0.161957	-124.272
			Haapajarvi	Asellus_littoral	-0.161957	-143.846
			Haapajarvi	Bleak	-0.161957	-187.333
			Haapajarvi	Bleak	-0.161957	-213.615
			Haapajarvi	Bleak	-0.161957	-150.54
			Haapajarvi	Bleak	-0.161957	-211.974
			Haapajarvi	Bleak	-0.161957	-147.571
			Haapajarvi	Bulk_BMI_littoral	-0.161957	-165.037
			Haapajarvi	Bulk_BMI_littoral	-0.161957	-150.483
			Haapajarvi	Bulk_BMI_profundal	-0.161957	-134.832
			Haapajarvi	Bulk_ZPL	-0.161957	-189.812
			Haapajarvi	Bulk_ZPL	-0.161957	-191.004
			Haapajarvi	Chaoborus	-0.161957	-196.283
			Haapajarvi	Chironomid_littoral	-0.161957	-153.798
			Haapajarvi	Chironomid_littoral	-0.161957	-140.629
			Haapajarvi	Chironomid_Profundal	-0.161957	-143.634
			Haapajarvi	Cladocera	-0.161957	-188.848
			Haapajarvi	Copepods	-0.161957	-199.224
			Haapajarvi	Perch_large	-0.161957	-194.705
			Haapajarvi	Perch_large	-0.161957	-180.15
			Haapajarvi	Perch_large	-0.161957	-183.732
			Haapajarvi	Perch_large	-0.161957	-190.874
			Haapajarvi	Perch_large	-0.161957	-182.698
			Haapajarvi	Perch_medium	-0.161957	-208.959
			Haapajarvi	Perch_medium	-0.161957	-197.21
			Haapajarvi	Perch_medium	-0.161957	-201.111
			Haapajarvi	Perch_medium	-0.161957	-193.088
			Haapajarvi	Perch_medium	-0.161957	-196.153
			Haapajarvi	Perch_small	-0.161957	-200.927
			Haapajarvi	Perch_small	-0.161957	-204.374
			Haapajarvi	Perch_small	-0.161957	-209.091
			Haapajarvi	Perch_small	-0.161957	-204.934
			Haapajarvi	Perch_small	-0.161957	-203.304
			Haapajarvi	Pike	-0.161957	-163.148
			Haapajarvi	Pike	-0.161957	-180.679
			Haapajarvi	Roach_large	-0.161957	-200.589
			Haapajarvi	Roach_large	-0.161957	-199.05
			Haapajarvi	Roach_large	-0.161957	-208.812
			Haapajarvi	Roach_large	-0.161957	-196.498
			Haapajarvi	Roach_large	-0.161957	-200.274
			Haapajarvi	Roach_small	-0.161957	-198.691
			Haapajarvi	Roach_small	-0.161957	-201.751
			Haapajarvi	Roach_small	-0.161957	-204.387
			Haapajarvi	Roach_small	-0.161957	-204.074
			Haapajarvi	Roach_small	-0.161957	-196.665
			Haapajarvi	Ruffe	-0.161957	-171.295
			Haapajarvi	Ruffe	-0.161957	-158.705
			Haapajarvi	Ruffe	-0.161957	-160.182
			Haapajarvi	Ruffe	-0.161957	-192.803
			Haapajarvi	Ruffe	-0.161957	-180.864
			Haapajarvi	Smelt	-0.161957	-197.907
			Haapajarvi	Smelt	-0.161957	-194.892
			Haapajarvi	Smelt	-0.161957	-193.167
			Haapajarvi	Smelt	-0.161957	-194.012
			Haapajarvi	Smelt	-0.161957	-199.622
			Haapajarvi	Vendace	-0.161957	-196.436
			Haapajarvi	Vendace	-0.161957	-202.305
			Hameenjarvi	Asellus_littoral	-1.48959	-148.825
			Hameenjarvi	Asellus_littoral	-1.48959	-132.244
			Hameenjarvi	Bleak	-1.48959	-162.175
			Hameenjarvi	Bleak	-1.48959	-153.893
			Hameenjarvi	Bleak	-1.48959	-173.468
			Hameenjarvi	Bleak	-1.48959	-172.917
			Hameenjarvi	Bleak	-1.48959	-151.869
			Hameenjarvi	Bulk_BMI_littoral	-1.48959	-168.806
			Hameenjarvi	Bulk_BMI_littoral	-1.48959	-144.506
			Hameenjarvi	Bulk_BMI_profundal	-1.48959	-171.667
			Hameenjarvi	Bulk_ZPL	-1.48959	-189.117
			Hameenjarvi	Bulk_ZPL	-1.48959	-195.241
			Hameenjarvi	Chironomid_Profundal	-1.48959	-130.516
			Hameenjarvi	Cladocera	-1.48959	-165.634
			Hameenjarvi	Copepods	-1.48959	-204.033
			Hameenjarvi	Perch_large	-1.48959	-143.467
			Hameenjarvi	Perch_large	-1.48959	-173.154
			Hameenjarvi	Perch_large	-1.48959	-169.266
			Hameenjarvi	Perch_large	-1.48959	-139.519
			Hameenjarvi	Perch_large	-1.48959	-153.052
			Hameenjarvi	Perch_medium	-1.48959	-176.405
			Hameenjarvi	Perch_medium	-1.48959	-174.55
			Hameenjarvi	Perch_medium	-1.48959	-172.077
			Hameenjarvi	Perch_medium	-1.48959	-165.46
			Hameenjarvi	Perch_medium	-1.48959	-162.183
			Hameenjarvi	Perch_medium	-1.48959	-161.615
			Hameenjarvi	Perch_small	-1.48959	-179.197
			Hameenjarvi	Perch_small	-1.48959	-176.764
			Hameenjarvi	Perch_small	-1.48959	-172.308
			Hameenjarvi	Perch_small	-1.48959	-172.034
			Hameenjarvi	Pike	-1.48959	-156.233
			Hameenjarvi	Pike	-1.48959	-156.4
			Hameenjarvi	Roach_large	-1.48959	-176.414
			Hameenjarvi	Roach_large	-1.48959	-147.742
			Hameenjarvi	Roach_large	-1.48959	-172.823
			Hameenjarvi	Roach_large	-1.48959	-179.839
			Hameenjarvi	Roach_large	-1.48959	-171.163
			Hameenjarvi	Roach_small	-1.48959	-174.773
			Hameenjarvi	Ruffe	-1.48959	-138.366
			Hameenjarvi	Ruffe	-1.48959	-152.76
			Hameenjarvi	Ruffe	-1.48959	-159.399
			Hameenjarvi	Ruffe	-1.48959	-143.923
			Hameenjarvi	Ruffe	-1.48959	-157.31
			Hameenjarvi	Smelt	-1.48959	-196.666
			Hameenjarvi	Smelt	-1.48959	-180.132
			Hameenjarvi	Smelt	-1.48959	-192.657
			Hameenjarvi	Smelt	-1.48959	-188.871
			Hameenjarvi	Smelt	-1.48959	-193.765
			Hameenjarvi	Vendace	-1.48959	-183.019
			Hameenjarvi	Vendace	-1.48959	-187.488
			Hiidenvesi	Asellus_littoral	1.52578	-155.329
			Hiidenvesi	Bleak	1.52578	-186.926
			Hiidenvesi	Bleak	1.52578	-185.963
			Hiidenvesi	Bleak	1.52578	-192.981
			Hiidenvesi	Bleak	1.52578	-174.278
			Hiidenvesi	Bleak	1.52578	-184.258
			Hiidenvesi	Bulk_BMI_littoral	1.52578	-178.472
			Hiidenvesi	Bulk_BMI_littoral	1.52578	-137.674
			Hiidenvesi	Bulk_BMI_profundal	1.52578	-170.286
			Hiidenvesi	Bulk_ZPL	1.52578	-197.171
			Hiidenvesi	Bulk_ZPL	1.52578	-194.296
			Hiidenvesi	Chaoborus	1.52578	-204.939
			Hiidenvesi	Chironomid_littoral	1.52578	-206.587
			Hiidenvesi	Chironomid_littoral	1.52578	-206.11
			Hiidenvesi	Chironomid_Profundal	1.52578	-123.545
			Hiidenvesi	Cladocera	1.52578	-174.99
			Hiidenvesi	Copepods	1.52578	-202.02
			Hiidenvesi	Perch_large	1.52578	-179.469
			Hiidenvesi	Perch_large	1.52578	-192.872
			Hiidenvesi	Perch_large	1.52578	-169.602
			Hiidenvesi	Perch_large	1.52578	-182.087
			Hiidenvesi	Perch_large	1.52578	-130.944
			Hiidenvesi	Perch_medium	1.52578	-196.406
			Hiidenvesi	Perch_medium	1.52578	-196.669
			Hiidenvesi	Perch_medium	1.52578	-186.898
			Hiidenvesi	Perch_medium	1.52578	-139.701
			Hiidenvesi	Perch_medium	1.52578	-178.811
			Hiidenvesi	Perch_small	1.52578	-203.915
			Hiidenvesi	Perch_small	1.52578	-203.098
			Hiidenvesi	Perch_small	1.52578	-207.435
			Hiidenvesi	Perch_small	1.52578	-203.503
			Hiidenvesi	Perch_small	1.52578	-205.949
			Hiidenvesi	Pike	1.52578	-178.073
			Hiidenvesi	Pike	1.52578	-185.307
			Hiidenvesi	Roach_large	1.52578	-193.2
			Hiidenvesi	Roach_large	1.52578	-161.171
			Hiidenvesi	Roach_large	1.52578	-138.178
			Hiidenvesi	Roach_large	1.52578	-190.18
			Hiidenvesi	Roach_large	1.52578	-191.78
			Hiidenvesi	Roach_small	1.52578	-169.837
			Hiidenvesi	Roach_small	1.52578	-189.952
			Hiidenvesi	Roach_small	1.52578	-188.155
			Hiidenvesi	Roach_small	1.52578	-192.214
			Hiidenvesi	Ruffe	1.52578	-195.063
			Hiidenvesi	Ruffe	1.52578	-193.469
			Hiidenvesi	Ruffe	1.52578	-187.638
			Hiidenvesi	Ruffe	1.52578	-179.813
			Hiidenvesi	Ruffe	1.52578	-183.016
			Hiidenvesi	Smelt	1.52578	-202.078
			Hiidenvesi	Smelt	1.52578	-201.549
			Hiidenvesi	Smelt	1.52578	-208.648
			Hiidenvesi	Smelt	1.52578	-200.434
			Hiidenvesi	Smelt	1.52578	-204.461
			Hiidenvesi	Vendace	1.52578	-177.637
			Hiidenvesi	Vendace	1.52578	-199.857
			Hiidenvesi	Vendace	1.52578	-189.519
			Hiidenvesi	Vendace	1.52578	-199.511
			Hiidenvesi	Vendace	1.52578	-184.354
			Hirvijarvi	Asellus_littoral	-2.88736	-151.791
			Hirvijarvi	Asellus_littoral	-2.88736	-159.985
			Hirvijarvi	Bulk_BMI_littoral	-2.88736	-136.19
			Hirvijarvi	Bulk_BMI_littoral	-2.88736	-164.644
			Hirvijarvi	Bulk_BMI_profundal	-2.88736	-128.038
			Hirvijarvi	Bulk_ZPL	-2.88736	-149.103
			Hirvijarvi	Bulk_ZPL	-2.88736	-147.289
			Hirvijarvi	Chaoborus	-2.88736	-160.461
			Hirvijarvi	Chironomid_littoral	-2.88736	-167.28
			Hirvijarvi	Chironomid_littoral	-2.88736	-159.531
			Hirvijarvi	Chironomid_Profundal	-2.88736	-110.553
			Hirvijarvi	Perch_large	-2.88736	-146.188
			Hirvijarvi	Perch_large	-2.88736	-136.907
			Hirvijarvi	Perch_large	-2.88736	-148.036
			Hirvijarvi	Perch_large	-2.88736	-126.13
			Hirvijarvi	Perch_large	-2.88736	-121.323
			Hirvijarvi	Perch_medium	-2.88736	-155.392
			Hirvijarvi	Perch_medium	-2.88736	-159.25
			Hirvijarvi	Perch_medium	-2.88736	-150.123
			Hirvijarvi	Perch_medium	-2.88736	-151.376
			Hirvijarvi	Perch_medium	-2.88736	-159.732
			Hirvijarvi	Perch_small	-2.88736	-163.193
			Hirvijarvi	Perch_small	-2.88736	-171.774
			Hirvijarvi	Perch_small	-2.88736	-168.567
			Hirvijarvi	Pike	-2.88736	-140.76
			Hirvijarvi	Pike	-2.88736	-133.606
			Hirvijarvi	Pike	-2.88736	-120.38
			Hirvijarvi	Pike	-2.88736	-139.054
			Hirvijarvi	Pike	-2.88736	-114.827
			Hirvijarvi	Roach_large	-2.88736	-158.573
			Hirvijarvi	Roach_large	-2.88736	-156.995
			Hirvijarvi	Roach_large	-2.88736	-168.678
			Hirvijarvi	Roach_large	-2.88736	-161.503
			Hirvijarvi	Roach_large	-2.88736	-152.254
			Hirvijarvi	Ruffe	-2.88736	-144.511
			Hirvijarvi	Ruffe	-2.88736	-144.442
			Hirvijarvi	Ruffe	-2.88736	-144.435
			Hirvijarvi	Ruffe	-2.88736	-157.863
			Hirvijarvi	Ruffe	-2.88736	-152.448
			Horkajarvi	Asellus_littoral	-3.58084	-124.209
			Horkajarvi	Asellus_littoral	-3.58084	-128.648
			Horkajarvi	Bulk_BMI_littoral	-3.58084	-134.619
			Horkajarvi	Bulk_BMI_littoral	-3.58084	-144.267
			Horkajarvi	Bulk_ZPL	-3.58084	-163.753
			Horkajarvi	Bulk_ZPL	-3.58084	-156.745
			Horkajarvi	Chaoborus	-3.58084	-154.046
			Horkajarvi	Chironomid_littoral	-3.58084	-130.224
			Horkajarvi	Chironomid_littoral	-3.58084	-129.91
			Horkajarvi	Cladocera	-3.58084	-138.932
			Horkajarvi	Copepods	-3.58084	-245.895
			Horkajarvi	Perch_large	-3.58084	-125.667
			Horkajarvi	Perch_large	-3.58084	-117.843
			Horkajarvi	Perch_medium	-3.58084	-126.885
			Joroisselka	Asellus_littoral	-0.335518	-123.996
			Joroisselka	Asellus_littoral	-0.335518	-143.056
			Joroisselka	Bleak	-0.335518	-179.667
			Joroisselka	Bleak	-0.335518	-167.74
			Joroisselka	Bleak	-0.335518	-178.095
			Joroisselka	Bleak	-0.335518	-178.637
			Joroisselka	Bleak	-0.335518	-170.997
			Joroisselka	Bulk_BMI_littoral	-0.335518	-128.056
			Joroisselka	Bulk_BMI_littoral	-0.335518	-167.656
			Joroisselka	Bulk_BMI_profundal	-0.335518	-144.31
			Joroisselka	Bulk_ZPL	-0.335518	-173.664
			Joroisselka	Bulk_ZPL	-0.335518	-175.882
			Joroisselka	Chaoborus	-0.335518	-162.588
			Joroisselka	Chironomid_littoral	-0.335518	-148.645
			Joroisselka	Chironomid_Profundal	-0.335518	-143.205
			Joroisselka	Cladocera	-0.335518	-173.019
			Joroisselka	Copepods	-0.335518	-180.012
			Joroisselka	Perch_large	-0.335518	-178.146
			Joroisselka	Perch_large	-0.335518	-163.87
			Joroisselka	Perch_large	-0.335518	-175.033
			Joroisselka	Perch_large	-0.335518	-178.522
			Joroisselka	Perch_large	-0.335518	-176.443
			Joroisselka	Perch_medium	-0.335518	-184.382
			Joroisselka	Perch_medium	-0.335518	-189.014
			Joroisselka	Perch_medium	-0.335518	-183.382
			Joroisselka	Perch_medium	-0.335518	-187.337
			Joroisselka	Perch_medium	-0.335518	-174.03
			Joroisselka	Perch_small	-0.335518	-192.419
			Joroisselka	Perch_small	-0.335518	-187.601
			Joroisselka	Perch_small	-0.335518	-194.902
			Joroisselka	Perch_small	-0.335518	-190.331
			Joroisselka	Perch_small	-0.335518	-191.237
			Joroisselka	Pike	-0.335518	-171.586
			Joroisselka	Pike	-0.335518	-171.039
			Joroisselka	Pike	-0.335518	-173.683
			Joroisselka	Pike	-0.335518	-163.055
			Joroisselka	Pike	-0.335518	-163.613
			Joroisselka	Roach_large	-0.335518	-189.207
			Joroisselka	Roach_large	-0.335518	-189.245
			Joroisselka	Roach_large	-0.335518	-187.159
			Joroisselka	Roach_large	-0.335518	-179.504
			Joroisselka	Roach_large	-0.335518	-194.253
			Joroisselka	Roach_large	-0.335518	-183.379
			Joroisselka	Roach_small	-0.335518	-192.568
			Joroisselka	Ruffe	-0.335518	-131.257
			Joroisselka	Ruffe	-0.335518	-172.434
			Joroisselka	Ruffe	-0.335518	-167.19
			Joroisselka	Ruffe	-0.335518	-176.043
			Joroisselka	Ruffe	-0.335518	-169.14
			Joroisselka	Smelt	-0.335518	-198.681
			Joroisselka	Smelt	-0.335518	-195.653
			Joroisselka	Smelt	-0.335518	-190.627
			Joroisselka	Smelt	-0.335518	-193.031
			Joroisselka	Smelt	-0.335518	-190.71
			Joroisselka	Vendace	-0.335518	-189.938
			Joroisselka	Vendace	-0.335518	-181.286
			Joroisselka	Vendace	-0.335518	-183.692
			Joroisselka	Vendace	-0.335518	-183.738
			Joroisselka	Vendace	-0.335518	-189.434
			Jyvasjarvi	Asellus_littoral	-0.120137	-145.296
			Jyvasjarvi	Asellus_littoral	-0.120137	-125.122
			Jyvasjarvi	Asellus_littoral	-0.120137	-145.911
			Jyvasjarvi	Asellus_littoral	-0.120137	-145.511
			Jyvasjarvi	Asellus_littoral	-0.120137	-168.125
			Jyvasjarvi	Asellus_littoral	-0.120137	-160.991
			Jyvasjarvi	Bleak	-0.120137	-200.931
			Jyvasjarvi	Bleak	-0.120137	-194.539
			Jyvasjarvi	Bleak	-0.120137	-214.67
			Jyvasjarvi	Bleak	-0.120137	-199.197
			Jyvasjarvi	Bleak	-0.120137	-195.296
			Jyvasjarvi	Bulk_BMI_littoral	-0.120137	-167.322
			Jyvasjarvi	Bulk_BMI_littoral	-0.120137	-179.475
			Jyvasjarvi	Bulk_BMI_littoral	-0.120137	-146.344
			Jyvasjarvi	Bulk_BMI_littoral	-0.120137	-133.719
			Jyvasjarvi	Bulk_BMI_littoral	-0.120137	-130.677
			Jyvasjarvi	Bulk_BMI_littoral	-0.120137	-152.101
			Jyvasjarvi	Bulk_BMI_littoral	-0.120137	-140.549
			Jyvasjarvi	Bulk_BMI_littoral	-0.120137	-157.751
			Jyvasjarvi	Bulk_BMI_littoral	-0.120137	-180.351
			Jyvasjarvi	Bulk_BMI_littoral	-0.120137	-187.536
			Jyvasjarvi	Bulk_BMI_littoral	-0.120137	-224.198
			Jyvasjarvi	Bulk_BMI_profundal	-0.120137	-114.254
			Jyvasjarvi	Bulk_BMI_profundal	-0.120137	-125.968
			Jyvasjarvi	Bulk_BMI_profundal	-0.120137	-107.554
			Jyvasjarvi	Bulk_BMI_profundal	-0.120137	-108.516
			Jyvasjarvi	Bulk_BMI_profundal	-0.120137	-106.257
			Jyvasjarvi	Bulk_BMI_profundal	-0.120137	-132.094
			Jyvasjarvi	Bulk_BMI_profundal	-0.120137	-144.289
			Jyvasjarvi	Bulk_BMI_profundal	-0.120137	-138.029
			Jyvasjarvi	Bulk_BMI_profundal	-0.120137	-108.926
			Jyvasjarvi	Bulk_BMI_profundal	-0.120137	-140.67
			Jyvasjarvi	Bulk_BMI_profundal	-0.120137	-144.17
			Jyvasjarvi	Bulk_BMI_profundal	-0.120137	-117.596
			Jyvasjarvi	Bulk_ZPL	-0.120137	-166.208
			Jyvasjarvi	Bulk_ZPL	-0.120137	-180.721
			Jyvasjarvi	Bulk_ZPL	-0.120137	-185.617
			Jyvasjarvi	Bulk_ZPL	-0.120137	-180.21
			Jyvasjarvi	Bulk_ZPL	-0.120137	-188.088
			Jyvasjarvi	Bulk_ZPL	-0.120137	-165.2
			Jyvasjarvi	Bulk_ZPL	-0.120137	-176.062
			Jyvasjarvi	Bulk_ZPL	-0.120137	-182.794
			Jyvasjarvi	Bulk_ZPL	-0.120137	-199.035
			Jyvasjarvi	Bulk_ZPL	-0.120137	-191.401
			Jyvasjarvi	Bulk_ZPL	-0.120137	-184.691
			Jyvasjarvi	Bulk_ZPL	-0.120137	-199.754
			Jyvasjarvi	Bulk_ZPL	-0.120137	-190.784
			Jyvasjarvi	Bulk_ZPL	-0.120137	-195.268
			Jyvasjarvi	Bulk_ZPL	-0.120137	-189.988
			Jyvasjarvi	Bulk_ZPL	-0.120137	-182.829
			Jyvasjarvi	Bulk_ZPL	-0.120137	-194.581
			Jyvasjarvi	Chaoborus	-0.120137	-226.35
			Jyvasjarvi	Chaoborus	-0.120137	-204.041
			Jyvasjarvi	Chaoborus	-0.120137	-196.625
			Jyvasjarvi	Chaoborus	-0.120137	-240.092
			Jyvasjarvi	Chaoborus	-0.120137	-198.518
			Jyvasjarvi	Chaoborus	-0.120137	-226.369
			Jyvasjarvi	Chaoborus	-0.120137	-235.142
			Jyvasjarvi	Chironomid_littoral	-0.120137	-167.516
			Jyvasjarvi	Chironomid_littoral	-0.120137	-156.878
			Jyvasjarvi	Chironomid_littoral	-0.120137	-201.7
			Jyvasjarvi	Chironomid_littoral	-0.120137	-181.134
			Jyvasjarvi	Chironomid_Profundal	-0.120137	-121.166
			Jyvasjarvi	Chironomid_Profundal	-0.120137	-131.583
			Jyvasjarvi	Chironomid_Profundal	-0.120137	-109.519
			Jyvasjarvi	Chironomid_Profundal	-0.120137	-119.776
			Jyvasjarvi	Chironomid_Profundal	-0.120137	-118.394
			Jyvasjarvi	Chironomid_Profundal	-0.120137	-148.087
			Jyvasjarvi	Chironomid_Profundal	-0.120137	-122.197
			Jyvasjarvi	Chironomid_Profundal	-0.120137	-110.504
			Jyvasjarvi	Chironomid_Profundal	-0.120137	-108.849
			Jyvasjarvi	Cladocera	-0.120137	-172.645
			Jyvasjarvi	Cladocera	-0.120137	-176.877
			Jyvasjarvi	Cladocera	-0.120137	-171.683
			Jyvasjarvi	Cladocera	-0.120137	-167.85
			Jyvasjarvi	Cladocera	-0.120137	-163.577
			Jyvasjarvi	Cladocera	-0.120137	-177.032
			Jyvasjarvi	Cladocera	-0.120137	-171.187
			Jyvasjarvi	Cladocera	-0.120137	-181.397
			Jyvasjarvi	Cladocera	-0.120137	-182.949
			Jyvasjarvi	Cladocera	-0.120137	-181.262
			Jyvasjarvi	Cladocera	-0.120137	-170.036
			Jyvasjarvi	Cladocera	-0.120137	-184.461
			Jyvasjarvi	Cladocera	-0.120137	-170.943
			Jyvasjarvi	Cladocera	-0.120137	-176.635
			Jyvasjarvi	Copepods	-0.120137	-194.341
			Jyvasjarvi	Copepods	-0.120137	-199.688
			Jyvasjarvi	Copepods	-0.120137	-202.2
			Jyvasjarvi	Copepods	-0.120137	-211.126
			Jyvasjarvi	Copepods	-0.120137	-199.859
			Jyvasjarvi	Copepods	-0.120137	-197.94
			Jyvasjarvi	Copepods	-0.120137	-186.893
			Jyvasjarvi	Copepods	-0.120137	-219.696
			Jyvasjarvi	Copepods	-0.120137	-218.128
			Jyvasjarvi	Copepods	-0.120137	-196.557
			Jyvasjarvi	Copepods	-0.120137	-189.078
			Jyvasjarvi	Copepods	-0.120137	-208.175
			Jyvasjarvi	Perch_large	-0.120137	-196.401
			Jyvasjarvi	Perch_large	-0.120137	-180.655
			Jyvasjarvi	Perch_large	-0.120137	-182.462
			Jyvasjarvi	Perch_large	-0.120137	-199.694
			Jyvasjarvi	Perch_large	-0.120137	-196.717
			Jyvasjarvi	Perch_medium	-0.120137	-211.479
			Jyvasjarvi	Perch_medium	-0.120137	-209.749
			Jyvasjarvi	Perch_medium	-0.120137	-198.464
			Jyvasjarvi	Perch_medium	-0.120137	-201.738
			Jyvasjarvi	Perch_medium	-0.120137	-203.08
			Jyvasjarvi	Perch_medium	-0.120137	-185.891
			Jyvasjarvi	Perch_small	-0.120137	-218.62
			Jyvasjarvi	Perch_small	-0.120137	-220.048
			Jyvasjarvi	Perch_small	-0.120137	-215.609
			Jyvasjarvi	Perch_small	-0.120137	-230.217
			Jyvasjarvi	Perch_small	-0.120137	-218.35
			Jyvasjarvi	Pike	-0.120137	-175.333
			Jyvasjarvi	Pike	-0.120137	-197.759
			Jyvasjarvi	Pike	-0.120137	-185.228
			Jyvasjarvi	Pike	-0.120137	-187.21
			Jyvasjarvi	Roach_large	-0.120137	-211.743
			Jyvasjarvi	Roach_large	-0.120137	-212.439
			Jyvasjarvi	Roach_large	-0.120137	-202.229
			Jyvasjarvi	Roach_large	-0.120137	-212.108
			Jyvasjarvi	Roach_large	-0.120137	-215.048
			Jyvasjarvi	Ruffe	-0.120137	-176.212
			Jyvasjarvi	Ruffe	-0.120137	-178.443
			Jyvasjarvi	Ruffe	-0.120137	-177.314
			Jyvasjarvi	Ruffe	-0.120137	-171.22
			Jyvasjarvi	Ruffe	-0.120137	-180.945
			Jyvasjarvi	Smelt	-0.120137	-216.48
			Jyvasjarvi	Smelt	-0.120137	-217.43
			Jyvasjarvi	Smelt	-0.120137	-215.901
			Kakkisenjarvi	Asellus_littoral	-2.60264	-133.542
			Kakkisenjarvi	Bulk_BMI_littoral	-2.60264	-165.455
			Kakkisenjarvi	Bulk_BMI_littoral	-2.60264	-137.82
			Kakkisenjarvi	Bulk_ZPL	-2.60264	-168.456
			Kakkisenjarvi	Bulk_ZPL	-2.60264	-169.118
			Kakkisenjarvi	Chironomid_Profundal	-2.60264	-140.621
			Kakkisenjarvi	Cladocera	-2.60264	-148.832
			Kakkisenjarvi	Cladocera	-2.60264	-167.032
			Kakkisenjarvi	Copepods	-2.60264	-174.286
			Kakkisenjarvi	Perch_large	-2.60264	-134.76
			Kakkisenjarvi	Perch_large	-2.60264	-132.168
			Kakkisenjarvi	Perch_large	-2.60264	-149.487
			Kakkisenjarvi	Perch_large	-2.60264	-90.6364
			Kakkisenjarvi	Perch_medium	-2.60264	-154.654
			Kakkisenjarvi	Perch_medium	-2.60264	-155.457
			Kakkisenjarvi	Perch_medium	-2.60264	-153.447
			Kakkisenjarvi	Perch_medium	-2.60264	-157.903
			Kakkisenjarvi	Perch_medium	-2.60264	-152.12
			Kakkisenjarvi	Perch_medium	-2.60264	-149.071
			Kakkisenjarvi	Perch_small	-2.60264	-159.838
			Kakkisenjarvi	Roach_large	-2.60264	-162.038
			Kakkisenjarvi	Roach_large	-2.60264	-143.61
			Kakkisenjarvi	Roach_large	-2.60264	-152.267
			Kakkisenjarvi	Roach_large	-2.60264	-157.059
			Kakkisenjarvi	Roach_large	-2.60264	-164.822
			Kakkisenjarvi	Roach_small	-2.60264	-158.153
			Kakkisenjarvi	Ruffe	-2.60264	-148.769
			Kakkisenjarvi	Ruffe	-2.60264	-157.15
			Kakkisenjarvi	Ruffe	-2.60264	-142.243
			Kakkisenjarvi	Ruffe	-2.60264	-139.642
			Kakkisenjarvi	Ruffe	-2.60264	-142.588
			Kakskerranjarvi	Asellus_littoral	2.75921	-128.16
			Kakskerranjarvi	Asellus_littoral	2.75921	-140.47
			Kakskerranjarvi	Bulk_BMI_littoral	2.75921	-153.305
			Kakskerranjarvi	Bulk_BMI_littoral	2.75921	-120.254
			Kakskerranjarvi	Bulk_BMI_profundal	2.75921	-146.773
			Kakskerranjarvi	Bulk_ZPL	2.75921	-202.743
			Kakskerranjarvi	Bulk_ZPL	2.75921	-209.585
			Kakskerranjarvi	Chaoborus	2.75921	-195.293
			Kakskerranjarvi	Chironomid_Profundal	2.75921	-104.506
			Kakskerranjarvi	Cladocera	2.75921	-197.927
			Kakskerranjarvi	Copepods	2.75921	-219.459
			Kakskerranjarvi	Perch_large	2.75921	-180.671
			Kakskerranjarvi	Perch_large	2.75921	-184.691
			Kakskerranjarvi	Perch_large	2.75921	-174.063
			Kakskerranjarvi	Perch_large	2.75921	-173.331
			Kakskerranjarvi	Perch_large	2.75921	-166.535
			Kakskerranjarvi	Perch_medium	2.75921	-177.25
			Kakskerranjarvi	Perch_medium	2.75921	-199.169
			Kakskerranjarvi	Perch_medium	2.75921	-191.526
			Kakskerranjarvi	Perch_medium	2.75921	-191.422
			Kakskerranjarvi	Perch_medium	2.75921	-184.947
			Kakskerranjarvi	Perch_small	2.75921	-214.713
			Kakskerranjarvi	Perch_small	2.75921	-207.387
			Kakskerranjarvi	Perch_small	2.75921	-210.616
			Kakskerranjarvi	Perch_small	2.75921	-205.106
			Kakskerranjarvi	Pike	2.75921	-158.373
			Kakskerranjarvi	Roach_large	2.75921	-172.864
			Kakskerranjarvi	Roach_large	2.75921	-173.767
			Kakskerranjarvi	Roach_large	2.75921	-185.28
			Kakskerranjarvi	Roach_large	2.75921	-167.757
			Kakskerranjarvi	Roach_large	2.75921	-184.56
			Kakskerranjarvi	Roach_small	2.75921	-181.795
			Kakskerranjarvi	Roach_small	2.75921	-159.795
			Kakskerranjarvi	Roach_small	2.75921	-185.749
			Kakskerranjarvi	Ruffe	2.75921	-133.262
			Kakskerranjarvi	Ruffe	2.75921	-158.405
			Kakskerranjarvi	Ruffe	2.75921	-136.979
			Kakskerranjarvi	Ruffe	2.75921	-158.074
			Kakskerranjarvi	Ruffe	2.75921	-151.964
			Kakskerranjarvi	Smelt	2.75921	-201.412
			Kakskerranjarvi	Smelt	2.75921	-197.791
			Kakskerranjarvi	Smelt	2.75921	-203.098
			Kakskerranjarvi	Smelt	2.75921	-195.169
			Kakskerranjarvi	Smelt	2.75921	-194.527
			Koylionjarvi	Asellus_littoral	4.7724	-136.987
			Koylionjarvi	Asellus_littoral	4.7724	-136.344
			Koylionjarvi	Bleak	4.7724	-205.085
			Koylionjarvi	Bleak	4.7724	-197.973
			Koylionjarvi	Bleak	4.7724	-185.632
			Koylionjarvi	Bulk_BMI_littoral	4.7724	-178.6
			Koylionjarvi	Bulk_BMI_littoral	4.7724	-157.271
			Koylionjarvi	Bulk_BMI_profundal	4.7724	-139.191
			Koylionjarvi	Bulk_ZPL	4.7724	-188.442
			Koylionjarvi	Bulk_ZPL	4.7724	-207.797
			Koylionjarvi	Chironomid_littoral	4.7724	-224.438
			Koylionjarvi	Chironomid_littoral	4.7724	-164.613
			Koylionjarvi	Chironomid_Profundal	4.7724	-148.912
			Koylionjarvi	Cladocera	4.7724	-178.746
			Koylionjarvi	Copepods	4.7724	-212.531
			Koylionjarvi	Perch_large	4.7724	-197.323
			Koylionjarvi	Perch_large	4.7724	-205.734
			Koylionjarvi	Perch_large	4.7724	-196.494
			Koylionjarvi	Perch_large	4.7724	-194.237
			Koylionjarvi	Perch_large	4.7724	-201.708
			Koylionjarvi	Perch_medium	4.7724	-199.751
			Koylionjarvi	Perch_medium	4.7724	-207.272
			Koylionjarvi	Perch_medium	4.7724	-202.471
			Koylionjarvi	Perch_medium	4.7724	-206.35
			Koylionjarvi	Perch_medium	4.7724	-203.481
			Koylionjarvi	Perch_small	4.7724	-211.605
			Koylionjarvi	Perch_small	4.7724	-214.922
			Koylionjarvi	Perch_small	4.7724	-217.393
			Koylionjarvi	Perch_small	4.7724	-218.621
			Koylionjarvi	Perch_small	4.7724	-214.079
			Koylionjarvi	Perch_small	4.7724	-222.765
			Koylionjarvi	Perch_small	4.7724	-216.072
			Koylionjarvi	Pike	4.7724	-188.257
			Koylionjarvi	Pike	4.7724	-179.013
			Koylionjarvi	Roach_large	4.7724	-200.821
			Koylionjarvi	Roach_large	4.7724	-197.611
			Koylionjarvi	Roach_large	4.7724	-192.828
			Koylionjarvi	Roach_large	4.7724	-177.32
			Koylionjarvi	Roach_large	4.7724	-208.021
			Koylionjarvi	Roach_large	4.7724	-194.092
			Koylionjarvi	Roach_large	4.7724	-208.063
			Koylionjarvi	Roach_small	4.7724	-194.131
			Koylionjarvi	Roach_small	4.7724	-201.583
			Koylionjarvi	Roach_small	4.7724	-207.969
			Koylionjarvi	Roach_small	4.7724	-199.707
			Koylionjarvi	Roach_small	4.7724	-194.681
			Koylionjarvi	Ruffe	4.7724	-172.214
			Koylionjarvi	Ruffe	4.7724	-174.591
			Koylionjarvi	Ruffe	4.7724	-173.947
			Koylionjarvi	Ruffe	4.7724	-183.542
			Koylionjarvi	Ruffe	4.7724	-177.364
			Koylionjarvi	Smelt	4.7724	-207.762
			Koylionjarvi	Smelt	4.7724	-209.664
			Koylionjarvi	Smelt	4.7724	-217.274
			Koylionjarvi	Smelt	4.7724	-199.305
			Koylionjarvi	Smelt	4.7724	-208.045
			Kuhajarvi	Asellus_littoral	0.548778	-166.558
			Kuhajarvi	Asellus_littoral	0.548778	-181.064
			Kuhajarvi	Bulk_BMI_littoral	0.548778	-180.258
			Kuhajarvi	Bulk_BMI_littoral	0.548778	-181.258
			Kuhajarvi	Bulk_BMI_profundal	0.548778	-146.05
			Kuhajarvi	Bulk_ZPL	0.548778	-195.3
			Kuhajarvi	Bulk_ZPL	0.548778	-184.183
			Kuhajarvi	Bulk_ZPL	0.548778	-204.928
			Kuhajarvi	Chironomid_littoral	0.548778	-201.461
			Kuhajarvi	Chironomid_littoral	0.548778	-160.804
			Kuhajarvi	Chironomid_Profundal	0.548778	-179.565
			Kuhajarvi	Cladocera	0.548778	-178.335
			Kuhajarvi	Cladocera	0.548778	-178.278
			Kuhajarvi	Copepods	0.548778	-167.325
			Kuhajarvi	Copepods	0.548778	-172.279
			Kuhajarvi	Perch_large	0.548778	-168.263
			Kuhajarvi	Perch_large	0.548778	-178.098
			Kuhajarvi	Perch_large	0.548778	-183.746
			Kuhajarvi	Perch_large	0.548778	-188.219
			Kuhajarvi	Perch_large	0.548778	-173.844
			Kuhajarvi	Perch_medium	0.548778	-174.775
			Kuhajarvi	Perch_medium	0.548778	-166.372
			Kuhajarvi	Perch_medium	0.548778	-191.864
			Kuhajarvi	Perch_medium	0.548778	-194.435
			Kuhajarvi	Perch_medium	0.548778	-192.02
			Kuhajarvi	Perch_small	0.548778	-188.001
			Kuhajarvi	Perch_small	0.548778	-186.987
			Kuhajarvi	Perch_small	0.548778	-184.42
			Kuhajarvi	Perch_small	0.548778	-186.813
			Kuhajarvi	Perch_small	0.548778	-186.435
			Kuhajarvi	Pike	0.548778	-156.922
			Kuhajarvi	Pike	0.548778	-149.942
			Kuhajarvi	Roach_large	0.548778	-164.353
			Kuhajarvi	Roach_large	0.548778	-165.075
			Kuhajarvi	Roach_large	0.548778	-172.122
			Kuhajarvi	Roach_large	0.548778	-174.138
			Kuhajarvi	Roach_large	0.548778	-184.461
			Kuhajarvi	Roach_small	0.548778	-189.577
			Kuhajarvi	Roach_small	0.548778	-177.507
			Kuhajarvi	Roach_small	0.548778	-177.119
			Kuhajarvi	Roach_small	0.548778	-190.034
			Kuhajarvi	Roach_small	0.548778	-186.267
			Kuhajarvi	Ruffe	0.548778	-166.914
			Kuhajarvi	Ruffe	0.548778	-160.259
			Kuhajarvi	Ruffe	0.548778	-151.696
			Kuhajarvi	Ruffe	0.548778	-161.584
			Kuhajarvi	Ruffe	0.548778	-157.485
			Kuontijarvi	Asellus_littoral	-0.113298	-185.456
			Kuontijarvi	Asellus_littoral	-0.113298	-190.681
			Kuontijarvi	Bulk_BMI_littoral	-0.113298	-213.747
			Kuontijarvi	Bulk_BMI_littoral	-0.113298	-183.113
			Kuontijarvi	Bulk_BMI_profundal	-0.113298	-159.21
			Kuontijarvi	Bulk_ZPL	-0.113298	-180.188
			Kuontijarvi	Bulk_ZPL	-0.113298	-187.972
			Kuontijarvi	Chironomid_littoral	-0.113298	-183.202
			Kuontijarvi	Chironomid_littoral	-0.113298	-204.834
			Kuontijarvi	Chironomid_Profundal	-0.113298	-156.238
			Kuontijarvi	Cladocera	-0.113298	-193.89
			Kuontijarvi	Copepods	-0.113298	-181.148
			Kuontijarvi	Perch_large	-0.113298	-167.518
			Kuontijarvi	Perch_large	-0.113298	-174.54
			Kuontijarvi	Perch_large	-0.113298	-161.476
			Kuontijarvi	Perch_medium	-0.113298	-178.325
			Kuontijarvi	Perch_medium	-0.113298	-179.52
			Kuontijarvi	Perch_medium	-0.113298	-172.949
			Kuontijarvi	Perch_medium	-0.113298	-178.957
			Kuontijarvi	Perch_medium	-0.113298	-182.034
			Kuontijarvi	Perch_small	-0.113298	-186.036
			Kuontijarvi	Perch_small	-0.113298	-184.672
			Kuontijarvi	Perch_small	-0.113298	-179.69
			Kuontijarvi	Pike	-0.113298	-151.382
			Kuontijarvi	Pike	-0.113298	-151.512
			Kuontijarvi	Pike	-0.113298	-149.204
			Kuontijarvi	Pike	-0.113298	-150.255
			Kuontijarvi	Roach_large	-0.113298	-174.367
			Kuontijarvi	Roach_large	-0.113298	-154.609
			Kuontijarvi	Roach_large	-0.113298	-158.911
			Kuontijarvi	Roach_large	-0.113298	-167.23
			Kuontijarvi	Roach_large	-0.113298	-147.45
			Majajarvi	Asellus_littoral	-3.56102	-137.055
			Majajarvi	Asellus_littoral	-3.56102	-130.472
			Majajarvi	Bulk_BMI_littoral	-3.56102	-136.045
			Majajarvi	Bulk_BMI_littoral	-3.56102	-148.42
			Majajarvi	Bulk_ZPL	-3.56102	-169.218
			Majajarvi	Bulk_ZPL	-3.56102	-170.897
			Majajarvi	Chironomid_littoral	-3.56102	-141.647
			Majajarvi	Chironomid_littoral	-3.56102	-142.282
			Majajarvi	Cladocera	-3.56102	-167.854
			Majajarvi	Copepods	-3.56102	-199.09
			Majajarvi	Perch_large	-3.56102	-149.526
			Majajarvi	Perch_large	-3.56102	-151.731
			Majajarvi	Perch_large	-3.56102	-124.998
			Majajarvi	Perch_small	-3.56102	-175.895
			Majajarvi	Perch_small	-3.56102	-180.495
			Majajarvi	Perch_small	-3.56102	-182.786
			Majajarvi	Pike	-3.56102	-159.271
			Niemisjarvi	Asellus_littoral	-0.825902	-135.084
			Niemisjarvi	Asellus_littoral	-0.825902	-136.517
			Niemisjarvi	Bleak	-0.825902	-148.182
			Niemisjarvi	Bulk_BMI_littoral	-0.825902	-137.577
			Niemisjarvi	Bulk_BMI_littoral	-0.825902	-161.644
			Niemisjarvi	Bulk_BMI_profundal	-0.825902	-120.171
			Niemisjarvi	Bulk_ZPL	-0.825902	-156.515
			Niemisjarvi	Bulk_ZPL	-0.825902	-156.506
			Niemisjarvi	Chironomid_littoral	-0.825902	-133.739
			Niemisjarvi	Chironomid_littoral	-0.825902	-161.103
			Niemisjarvi	Chironomid_Profundal	-0.825902	-116.205
			Niemisjarvi	Perch_large	-0.825902	-164.831
			Niemisjarvi	Perch_large	-0.825902	-160.082
			Niemisjarvi	Perch_large	-0.825902	-178.707
			Niemisjarvi	Perch_large	-0.825902	-162.426
			Niemisjarvi	Perch_large	-0.825902	-149.686
			Niemisjarvi	Perch_medium	-0.825902	-186.402
			Niemisjarvi	Perch_medium	-0.825902	-187.696
			Niemisjarvi	Perch_medium	-0.825902	-181.4
			Niemisjarvi	Perch_medium	-0.825902	-172.583
			Niemisjarvi	Perch_medium	-0.825902	-176.618
			Niemisjarvi	Perch_small	-0.825902	-171.253
			Niemisjarvi	Perch_small	-0.825902	-168.053
			Niemisjarvi	Perch_small	-0.825902	-188.143
			Niemisjarvi	Perch_small	-0.825902	-187.342
			Niemisjarvi	Perch_small	-0.825902	-178.502
			Niemisjarvi	Pike	-0.825902	-169.404
			Niemisjarvi	Pike	-0.825902	-174.333
			Niemisjarvi	Pike	-0.825902	-170.449
			Niemisjarvi	Roach_large	-0.825902	-161.812
			Niemisjarvi	Roach_large	-0.825902	-163.441
			Niemisjarvi	Roach_large	-0.825902	-185.685
			Niemisjarvi	Roach_large	-0.825902	-175.834
			Niemisjarvi	Roach_small	-0.825902	-194.292
			Niemisjarvi	Roach_small	-0.825902	-193.672
			Niemisjarvi	Roach_small	-0.825902	-177.925
			Niemisjarvi	Roach_small	-0.825902	-171.002
			Niemisjarvi	Roach_small	-0.825902	-189.968
			Niemisjarvi	Ruffe	-0.825902	-167.184
			Niemisjarvi	Ruffe	-0.825902	-167.757
			Niemisjarvi	Ruffe	-0.825902	-169.773
			Niemisjarvi	Ruffe	-0.825902	-167.916
			Niemisjarvi	Ruffe	-0.825902	-190.249
			Paajarvi	Asellus_littoral	0.234369	-158.321
			Paajarvi	Asellus_littoral	0.234369	-153.139
			Paajarvi	Bulk_BMI_littoral	0.234369	-170.68
			Paajarvi	Bulk_BMI_littoral	0.234369	-162.47
			Paajarvi	Bulk_BMI_littoral	0.234369	-150.867
			Paajarvi	Bulk_BMI_littoral	0.234369	-182.689
			Paajarvi	Bulk_BMI_littoral	0.234369	-203.547
			Paajarvi	Bulk_BMI_littoral	0.234369	-198.717
			Paajarvi	Bulk_BMI_profundal	0.234369	-143.083
			Paajarvi	Bulk_BMI_profundal	0.234369	-185.345
			Paajarvi	Bulk_BMI_profundal	0.234369	-165.25
			Paajarvi	Bulk_BMI_profundal	0.234369	-150.126
			Paajarvi	Bulk_BMI_profundal	0.234369	-146.323
			Paajarvi	Bulk_BMI_profundal	0.234369	-214.075
			Paajarvi	Bulk_ZPL	0.234369	-204.303
			Paajarvi	Bulk_ZPL	0.234369	-203.705
			Paajarvi	Bulk_ZPL	0.234369	-202.15
			Paajarvi	Bulk_ZPL	0.234369	-186.54
			Paajarvi	Bulk_ZPL	0.234369	-179.767
			Paajarvi	Bulk_ZPL	0.234369	-202.354
			Paajarvi	Bulk_ZPL	0.234369	-202.075
			Paajarvi	Bulk_ZPL	0.234369	-204.676
			Paajarvi	Chironomid_littoral	0.234369	-161.85
			Paajarvi	Chironomid_littoral	0.234369	-148.157
			Paajarvi	Chironomid_littoral	0.234369	-156.419
			Paajarvi	Chironomid_littoral	0.234369	-182.966
			Paajarvi	Chironomid_Profundal	0.234369	-165.96
			Paajarvi	Cladocera	0.234369	-183.881
			Paajarvi	Cladocera	0.234369	-187.662
			Paajarvi	Copepods	0.234369	-206.211
			Paajarvi	Copepods	0.234369	-195.813
			Paajarvi	Copepods	0.234369	-209.622
			Paajarvi	Copepods	0.234369	-205.185
			Paajarvi	Copepods	0.234369	-207.363
			Paajarvi	Perch_large	0.234369	-197.801
			Paajarvi	Perch_large	0.234369	-196.28
			Paajarvi	Perch_large	0.234369	-195.616
			Paajarvi	Perch_large	0.234369	-196.239
			Paajarvi	Perch_large	0.234369	-196.574
			Paajarvi	Perch_medium	0.234369	-188.567
			Paajarvi	Perch_medium	0.234369	-193.904
			Paajarvi	Perch_medium	0.234369	-199.574
			Paajarvi	Perch_medium	0.234369	-191.122
			Paajarvi	Perch_medium	0.234369	-203.685
			Paajarvi	Perch_small	0.234369	-224.517
			Paajarvi	Perch_small	0.234369	-223.125
			Paajarvi	Perch_small	0.234369	-232.043
			Paajarvi	Perch_small	0.234369	-231.116
			Paajarvi	Perch_small	0.234369	-223.954
			Paajarvi	Roach_large	0.234369	-206.809
			Paajarvi	Roach_large	0.234369	-191.555
			Paajarvi	Roach_large	0.234369	-231.925
			Paajarvi	Roach_large	0.234369	-208.388
			Paajarvi	Roach_large	0.234369	-216.083
			Paajarvi	Ruffe	0.234369	-216.786
			Paajarvi	Ruffe	0.234369	-215.803
			Paajarvi	Ruffe	0.234369	-210.892
			Paajarvi	Ruffe	0.234369	-204.943
			Paajarvi	Ruffe	0.234369	-215.43
			Paajarvi	Smelt	0.234369	-235.097
			Paajarvi	Vendace	0.234369	-233.648
			Paajarvi	Vendace	0.234369	-206.621
			Paajarvi	Vendace	0.234369	-209.97
			Pankajarvi	Asellus_littoral	-1.03397	-148
			Pankajarvi	Bleak	-1.03397	-151.407
			Pankajarvi	Bleak	-1.03397	-142.267
			Pankajarvi	Bleak	-1.03397	-154.176
			Pankajarvi	Bleak	-1.03397	-160.461
			Pankajarvi	Bleak	-1.03397	-157.019
			Pankajarvi	Bulk_BMI_littoral	-1.03397	-116.128
			Pankajarvi	Bulk_BMI_littoral	-1.03397	-150.243
			Pankajarvi	Bulk_BMI_profundal	-1.03397	-114.169
			Pankajarvi	Bulk_ZPL	-1.03397	-167.295
			Pankajarvi	Bulk_ZPL	-1.03397	-164.643
			Pankajarvi	Chaoborus	-1.03397	-184.407
			Pankajarvi	Chironomid_littoral	-1.03397	-139.291
			Pankajarvi	Chironomid_littoral	-1.03397	-141.697
			Pankajarvi	Chironomid_Profundal	-1.03397	-106.221
			Pankajarvi	Copepods	-1.03397	-168.711
			Pankajarvi	Perch_large	-1.03397	-151.405
			Pankajarvi	Perch_large	-1.03397	-158.817
			Pankajarvi	Perch_large	-1.03397	-158.826
			Pankajarvi	Perch_large	-1.03397	-155.11
			Pankajarvi	Perch_medium	-1.03397	-167.977
			Pankajarvi	Perch_medium	-1.03397	-165.436
			Pankajarvi	Perch_medium	-1.03397	-176.467
			Pankajarvi	Perch_medium	-1.03397	-164.274
			Pankajarvi	Perch_medium	-1.03397	-159.45
			Pankajarvi	Perch_small	-1.03397	-174.078
			Pankajarvi	Perch_small	-1.03397	-176.864
			Pankajarvi	Perch_small	-1.03397	-176.736
			Pankajarvi	Perch_small	-1.03397	-173.953
			Pankajarvi	Pike	-1.03397	-155.438
			Pankajarvi	Pike	-1.03397	-134.527
			Pankajarvi	Pike	-1.03397	-153.1
			Pankajarvi	Pike	-1.03397	-154.398
			Pankajarvi	Roach_large	-1.03397	-178.849
			Pankajarvi	Roach_large	-1.03397	-162.539
			Pankajarvi	Roach_large	-1.03397	-169.535
			Pankajarvi	Roach_large	-1.03397	-141.902
			Pankajarvi	Roach_large	-1.03397	-159.435
			Pankajarvi	Roach_small	-1.03397	-181.563
			Pankajarvi	Roach_small	-1.03397	-176.177
			Pankajarvi	Ruffe	-1.03397	-165.575
			Pankajarvi	Ruffe	-1.03397	-157.063
			Pankajarvi	Ruffe	-1.03397	-157.755
			Pankajarvi	Ruffe	-1.03397	-160.747
			Pankajarvi	Ruffe	-1.03397	-164.237
			Pesosjarvi	Bulk_BMI_littoral	-1.64515	-184.972
			Pesosjarvi	Bulk_BMI_littoral	-1.64515	-179.684
			Pesosjarvi	Bulk_BMI_profundal	-1.64515	-172.022
			Pesosjarvi	Bulk_ZPL	-1.64515	-189.745
			Pesosjarvi	Chironomid_littoral	-1.64515	-166.884
			Pesosjarvi	Chironomid_littoral	-1.64515	-166.394
			Pesosjarvi	Chironomid_Profundal	-1.64515	-130.492
			Pesosjarvi	Cladocera	-1.64515	-190.891
			Pesosjarvi	Cladocera	-1.64515	-194.837
			Pesosjarvi	Cladocera	-1.64515	-188.501
			Pesosjarvi	Cladocera	-1.64515	-197.383
			Pesosjarvi	Cladocera	-1.64515	-180.375
			Pesosjarvi	Copepods	-1.64515	-262.242
			Pesosjarvi	Copepods	-1.64515	-226.99
			Pesosjarvi	Perch_large	-1.64515	-168.001
			Pesosjarvi	Perch_large	-1.64515	-163.254
			Pesosjarvi	Perch_large	-1.64515	-171.46
			Pesosjarvi	Perch_large	-1.64515	-161.56
			Pesosjarvi	Perch_large	-1.64515	-158.108
			Pesosjarvi	Perch_medium	-1.64515	-172.235
			Pesosjarvi	Perch_medium	-1.64515	-153.908
			Pesosjarvi	Perch_medium	-1.64515	-172.108
			Pesosjarvi	Perch_medium	-1.64515	-174.045
			Pesosjarvi	Perch_medium	-1.64515	-173.21
			Pusulanjarvi	Asellus_littoral	0.89042	-166.04
			Pusulanjarvi	Bleak	0.89042	-208.635
			Pusulanjarvi	Bleak	0.89042	-212.171
			Pusulanjarvi	Bleak	0.89042	-208.638
			Pusulanjarvi	Bleak	0.89042	-203.03
			Pusulanjarvi	Bleak	0.89042	-199.914
			Pusulanjarvi	Bulk_BMI_littoral	0.89042	-166.555
			Pusulanjarvi	Bulk_BMI_littoral	0.89042	-174.979
			Pusulanjarvi	Bulk_BMI_profundal	0.89042	-151.583
			Pusulanjarvi	Bulk_ZPL	0.89042	-183.327
			Pusulanjarvi	Bulk_ZPL	0.89042	-194.493
			Pusulanjarvi	Chaoborus	0.89042	-272.919
			Pusulanjarvi	Chironomid_littoral	0.89042	-162.984
			Pusulanjarvi	Chironomid_Profundal	0.89042	-126.189
			Pusulanjarvi	Cladocera	0.89042	-173.462
			Pusulanjarvi	Cladocera	0.89042	-154.827
			Pusulanjarvi	Copepods	0.89042	-202.257
			Pusulanjarvi	Copepods	0.89042	-200.073
			Pusulanjarvi	Perch_large	0.89042	-176.184
			Pusulanjarvi	Perch_large	0.89042	-201.958
			Pusulanjarvi	Perch_large	0.89042	-209.613
			Pusulanjarvi	Perch_large	0.89042	-190.776
			Pusulanjarvi	Perch_large	0.89042	-197.643
			Pusulanjarvi	Perch_medium	0.89042	-223.764
			Pusulanjarvi	Perch_medium	0.89042	-207.846
			Pusulanjarvi	Perch_medium	0.89042	-210.112
			Pusulanjarvi	Perch_medium	0.89042	-204.915
			Pusulanjarvi	Perch_medium	0.89042	-207.812
			Pusulanjarvi	Perch_small	0.89042	-233.27
			Pusulanjarvi	Perch_small	0.89042	-209.835
			Pusulanjarvi	Perch_small	0.89042	-228.112
			Pusulanjarvi	Perch_small	0.89042	-227.156
			Pusulanjarvi	Perch_small	0.89042	-226.79
			Pusulanjarvi	Pike	0.89042	-202.83
			Pusulanjarvi	Roach_large	0.89042	-213.07
			Pusulanjarvi	Roach_large	0.89042	-206.961
			Pusulanjarvi	Roach_large	0.89042	-208.836
			Pusulanjarvi	Roach_large	0.89042	-220.731
			Pusulanjarvi	Roach_large	0.89042	-214.701
			Pusulanjarvi	Roach_small	0.89042	-213.91
			Pusulanjarvi	Roach_small	0.89042	-212.095
			Pusulanjarvi	Roach_small	0.89042	-226.722
			Pusulanjarvi	Roach_small	0.89042	-214.102
			Pusulanjarvi	Roach_small	0.89042	-217.231
			Pusulanjarvi	Ruffe	0.89042	-184.758
			Pusulanjarvi	Ruffe	0.89042	-189.784
			Pusulanjarvi	Ruffe	0.89042	-144.162
			Pusulanjarvi	Ruffe	0.89042	-154.575
			Pusulanjarvi	Ruffe	0.89042	-194.904
			Pusulanjarvi	Smelt	0.89042	-217.416
			Pusulanjarvi	Smelt	0.89042	-229.423
			Pusulanjarvi	Smelt	0.89042	-225.463
			Pusulanjarvi	Smelt	0.89042	-215.245
			Pusulanjarvi	Smelt	0.89042	-235.295
			Pyhajarvi	Asellus_littoral	3.9752	-156.462
			Pyhajarvi	Bleak	3.9752	-209.217
			Pyhajarvi	Bleak	3.9752	-198.023
			Pyhajarvi	Bleak	3.9752	-205.088
			Pyhajarvi	Bleak	3.9752	-188.025
			Pyhajarvi	Bleak	3.9752	-199.392
			Pyhajarvi	Bulk_BMI_littoral	3.9752	-151.397
			Pyhajarvi	Bulk_BMI_littoral	3.9752	-168.431
			Pyhajarvi	Bulk_BMI_profundal	3.9752	-182.811
			Pyhajarvi	Bulk_ZPL	3.9752	-179.762
			Pyhajarvi	Cladocera	3.9752	-173.082
			Pyhajarvi	Copepods	3.9752	-189.515
			Pyhajarvi	Copepods	3.9752	-187.798
			Pyhajarvi	Perch_large	3.9752	-186.896
			Pyhajarvi	Perch_large	3.9752	-178.474
			Pyhajarvi	Perch_large	3.9752	-179.874
			Pyhajarvi	Perch_large	3.9752	-174.876
			Pyhajarvi	Perch_large	3.9752	-178.594
			Pyhajarvi	Perch_medium	3.9752	-201.102
			Pyhajarvi	Perch_medium	3.9752	-186.891
			Pyhajarvi	Perch_medium	3.9752	-185.488
			Pyhajarvi	Perch_medium	3.9752	-179.405
			Pyhajarvi	Perch_medium	3.9752	-195.23
			Pyhajarvi	Perch_small	3.9752	-203.049
			Pyhajarvi	Perch_small	3.9752	-204.96
			Pyhajarvi	Perch_small	3.9752	-206.448
			Pyhajarvi	Perch_small	3.9752	-215.664
			Pyhajarvi	Perch_small	3.9752	-214.792
			Pyhajarvi	Pike	3.9752	-185.87
			Pyhajarvi	Pike	3.9752	-173.988
			Pyhajarvi	Roach_large	3.9752	-195.299
			Pyhajarvi	Roach_large	3.9752	-200.967
			Pyhajarvi	Roach_large	3.9752	-211.484
			Pyhajarvi	Roach_large	3.9752	-192.781
			Pyhajarvi	Roach_large	3.9752	-203.69
			Pyhajarvi	Roach_small	3.9752	-213.368
			Pyhajarvi	Roach_small	3.9752	-197.611
			Pyhajarvi	Roach_small	3.9752	-196.045
			Pyhajarvi	Roach_small	3.9752	-201.536
			Pyhajarvi	Roach_small	3.9752	-192.972
			Pyhajarvi	Ruffe	3.9752	-180.361
			Pyhajarvi	Ruffe	3.9752	-195.348
			Pyhajarvi	Ruffe	3.9752	-185.888
			Pyhajarvi	Ruffe	3.9752	-191.916
			Pyhajarvi	Ruffe	3.9752	-183.015
			Pyhajarvi	Smelt	3.9752	-207.375
			Pyhajarvi	Smelt	3.9752	-197.348
			Pyhajarvi	Smelt	3.9752	-202.495
			Pyhajarvi	Smelt	3.9752	-203.657
			Pyhajarvi	Smelt	3.9752	-205.378
			Ruokojarvi	Asellus_littoral	-0.913896	-157.594
			Ruokojarvi	Bleak	-0.913896	-174.866
			Ruokojarvi	Bulk_BMI_littoral	-0.913896	-169.443
			Ruokojarvi	Bulk_BMI_littoral	-0.913896	-145.758
			Ruokojarvi	Bulk_BMI_profundal	-0.913896	-146.242
			Ruokojarvi	Bulk_ZPL	-0.913896	-193.632
			Ruokojarvi	Bulk_ZPL	-0.913896	-200.818
			Ruokojarvi	Chaoborus	-0.913896	-216.967
			Ruokojarvi	Chironomid_Profundal	-0.913896	-138.911
			Ruokojarvi	Cladocera	-0.913896	-184.204
			Ruokojarvi	Copepods	-0.913896	-203.615
			Ruokojarvi	Perch_large	-0.913896	-160.609
			Ruokojarvi	Perch_large	-0.913896	-165.439
			Ruokojarvi	Perch_large	-0.913896	-166.71
			Ruokojarvi	Perch_large	-0.913896	-163.316
			Ruokojarvi	Perch_large	-0.913896	-162.718
			Ruokojarvi	Perch_medium	-0.913896	-181.605
			Ruokojarvi	Perch_medium	-0.913896	-174.251
			Ruokojarvi	Perch_medium	-0.913896	-178.836
			Ruokojarvi	Perch_medium	-0.913896	-167.397
			Ruokojarvi	Perch_medium	-0.913896	-183.462
			Ruokojarvi	Perch_small	-0.913896	-186.488
			Ruokojarvi	Pike	-0.913896	-161.879
			Ruokojarvi	Roach_large	-0.913896	-179.025
			Ruokojarvi	Roach_large	-0.913896	-178.234
			Ruokojarvi	Roach_large	-0.913896	-167.958
			Ruokojarvi	Roach_large	-0.913896	-180.248
			Ruokojarvi	Roach_large	-0.913896	-182.468
			Ruokojarvi	Roach_large	-0.913896	-177.402
			Ruokojarvi	Roach_small	-0.913896	-179.32
			Ruokojarvi	Roach_small	-0.913896	-187.658
			Ruokojarvi	Roach_small	-0.913896	-183.811
			Ruokojarvi	Roach_small	-0.913896	-181.189
			Ruokojarvi	Ruffe	-0.913896	-169.822
			Ruokojarvi	Ruffe	-0.913896	-166.295
			Ruokojarvi	Ruffe	-0.913896	-172.888
			Ruokojarvi	Ruffe	-0.913896	-165.219
			Ruokojarvi	Ruffe	-0.913896	-148.125
			Ruokojarvi	Smelt	-0.913896	-196.671
			Ruokojarvi	Smelt	-0.913896	-193.352
			Ruokojarvi	Smelt	-0.913896	-192.088
			Ruokojarvi	Smelt	-0.913896	-208.641
			Ruokojarvi	Smelt	-0.913896	-190.404
			Saaksjarvi	Asellus_littoral	0.769122	-114.655
			Saaksjarvi	Asellus_littoral	0.769122	-126.682
			Saaksjarvi	Asellus_littoral	0.769122	-137.511
			Saaksjarvi	Asellus_littoral	0.769122	-212.008
			Saaksjarvi	Asellus_littoral	0.769122	-144.517
			Saaksjarvi	Asellus_littoral	0.769122	-166.785
			Saaksjarvi	Asellus_littoral	0.769122	-170.705
			Saaksjarvi	Asellus_littoral	0.769122	-143.502
			Saaksjarvi	Asellus_littoral	0.769122	-138.288
			Saaksjarvi	Asellus_littoral	0.769122	-160.999
			Saaksjarvi	Asellus_littoral	0.769122	-182.798
			Saaksjarvi	Asellus_littoral	0.769122	-133.479
			Saaksjarvi	Asellus_littoral	0.769122	-127.704
			Saaksjarvi	Asellus_littoral	0.769122	-142.222
			Saaksjarvi	Bulk_BMI_littoral	0.769122	-138.246
			Saaksjarvi	Bulk_BMI_littoral	0.769122	-139.493
			Saaksjarvi	Bulk_BMI_littoral	0.769122	-164.858
			Saaksjarvi	Bulk_BMI_littoral	0.769122	-181.431
			Saaksjarvi	Bulk_BMI_littoral	0.769122	-138.916
			Saaksjarvi	Bulk_BMI_littoral	0.769122	-162.932
			Saaksjarvi	Bulk_BMI_littoral	0.769122	-152.658
			Saaksjarvi	Bulk_BMI_littoral	0.769122	-149.797
			Saaksjarvi	Bulk_BMI_littoral	0.769122	-137.988
			Saaksjarvi	Bulk_BMI_littoral	0.769122	-133.796
			Saaksjarvi	Bulk_BMI_littoral	0.769122	-126.819
			Saaksjarvi	Bulk_BMI_littoral	0.769122	-138.996
			Saaksjarvi	Bulk_BMI_littoral	0.769122	-153.977
			Saaksjarvi	Bulk_BMI_littoral	0.769122	-162.71
			Saaksjarvi	Bulk_BMI_profundal	0.769122	-166.121
			Saaksjarvi	Bulk_BMI_profundal	0.769122	-155.409
			Saaksjarvi	Bulk_BMI_profundal	0.769122	-151.896
			Saaksjarvi	Bulk_BMI_profundal	0.769122	-144.277
			Saaksjarvi	Bulk_BMI_profundal	0.769122	-150.785
			Saaksjarvi	Bulk_BMI_profundal	0.769122	-150.025
			Saaksjarvi	Bulk_BMI_profundal	0.769122	-150.971
			Saaksjarvi	Bulk_ZPL	0.769122	-185.223
			Saaksjarvi	Bulk_ZPL	0.769122	-163.019
			Saaksjarvi	Bulk_ZPL	0.769122	-179.116
			Saaksjarvi	Bulk_ZPL	0.769122	-212.298
			Saaksjarvi	Bulk_ZPL	0.769122	-185.047
			Saaksjarvi	Bulk_ZPL	0.769122	-215.531
			Saaksjarvi	Bulk_ZPL	0.769122	-185.251
			Saaksjarvi	Bulk_ZPL	0.769122	-166.437
			Saaksjarvi	Bulk_ZPL	0.769122	-195.985
			Saaksjarvi	Bulk_ZPL	0.769122	-172.613
			Saaksjarvi	Bulk_ZPL	0.769122	-172.252
			Saaksjarvi	Bulk_ZPL	0.769122	-175.733
			Saaksjarvi	Bulk_ZPL	0.769122	-184.536
			Saaksjarvi	Bulk_ZPL	0.769122	-184.966
			Saaksjarvi	Bulk_ZPL	0.769122	-217.991
			Saaksjarvi	Bulk_ZPL	0.769122	-219.072
			Saaksjarvi	Bulk_ZPL	0.769122	-172.812
			Saaksjarvi	Bulk_ZPL	0.769122	-207.086
			Saaksjarvi	Chironomid_littoral	0.769122	-170.958
			Saaksjarvi	Chironomid_littoral	0.769122	-198.596
			Saaksjarvi	Chironomid_littoral	0.769122	-167.946
			Saaksjarvi	Chironomid_littoral	0.769122	-157.764
			Saaksjarvi	Chironomid_littoral	0.769122	-139.262
			Saaksjarvi	Chironomid_littoral	0.769122	-147.959
			Saaksjarvi	Chironomid_littoral	0.769122	-169.882
			Saaksjarvi	Chironomid_littoral	0.769122	-127.234
			Saaksjarvi	Chironomid_littoral	0.769122	-182.212
			Saaksjarvi	Chironomid_littoral	0.769122	-207.208
			Saaksjarvi	Chironomid_littoral	0.769122	-133.472
			Saaksjarvi	Chironomid_littoral	0.769122	-194.79
			Saaksjarvi	Chironomid_Profundal	0.769122	-129.984
			Saaksjarvi	Chironomid_Profundal	0.769122	-137.879
			Saaksjarvi	Chironomid_Profundal	0.769122	-124.377
			Saaksjarvi	Chironomid_Profundal	0.769122	-139.636
			Saaksjarvi	Chironomid_Profundal	0.769122	-137.419
			Saaksjarvi	Chironomid_Profundal	0.769122	-128.019
			Saaksjarvi	Chironomid_Profundal	0.769122	-126.018
			Saaksjarvi	Chironomid_Profundal	0.769122	-116.66
			Saaksjarvi	Chironomid_Profundal	0.769122	-119.469
			Saaksjarvi	Chironomid_Profundal	0.769122	-126.025
			Saaksjarvi	Chironomid_Profundal	0.769122	-127.572
			Saaksjarvi	Chironomid_Profundal	0.769122	-132.641
			Saaksjarvi	Cladocera	0.769122	-173.902
			Saaksjarvi	Cladocera	0.769122	-166.537
			Saaksjarvi	Cladocera	0.769122	-189.398
			Saaksjarvi	Cladocera	0.769122	-176.55
			Saaksjarvi	Cladocera	0.769122	-176.205
			Saaksjarvi	Cladocera	0.769122	-166.722
			Saaksjarvi	Cladocera	0.769122	-188.712
			Saaksjarvi	Cladocera	0.769122	-185.597
			Saaksjarvi	Copepods	0.769122	-189.341
			Saaksjarvi	Copepods	0.769122	-235.148
			Saaksjarvi	Copepods	0.769122	-175.849
			Saaksjarvi	Copepods	0.769122	-233.858
			Saaksjarvi	Copepods	0.769122	-182.753
			Saaksjarvi	Copepods	0.769122	-187.226
			Saaksjarvi	Copepods	0.769122	-162.398
			Saaksjarvi	Copepods	0.769122	-229.999
			Saaksjarvi	Perch_large	0.769122	-170.381
			Saaksjarvi	Perch_large	0.769122	-160.397
			Saaksjarvi	Perch_large	0.769122	-167.153
			Saaksjarvi	Perch_large	0.769122	-145.347
			Saaksjarvi	Perch_large	0.769122	-154.381
			Saaksjarvi	Perch_medium	0.769122	-182.366
			Saaksjarvi	Perch_medium	0.769122	-161.87
			Saaksjarvi	Perch_medium	0.769122	-167.66
			Saaksjarvi	Perch_medium	0.769122	-155.472
			Saaksjarvi	Perch_medium	0.769122	-159.581
			Saaksjarvi	Perch_small	0.769122	-177.551
			Saaksjarvi	Perch_small	0.769122	-190.811
			Saaksjarvi	Perch_small	0.769122	-192.849
			Saaksjarvi	Perch_small	0.769122	-176.144
			Saaksjarvi	Pike	0.769122	-136.083
			Saaksjarvi	Roach_large	0.769122	-178.941
			Saaksjarvi	Roach_large	0.769122	-163.652
			Saaksjarvi	Roach_large	0.769122	-157.856
			Saaksjarvi	Roach_large	0.769122	-154.857
			Saaksjarvi	Roach_large	0.769122	-171.291
			Saaksjarvi	Roach_small	0.769122	-187.688
			Saaksjarvi	Roach_small	0.769122	-192.213
			Saaksjarvi	Roach_small	0.769122	-185.205
			Saaksjarvi	Roach_small	0.769122	-197.66
			Saaksjarvi	Roach_small	0.769122	-184.346
			Saaksjarvi	Ruffe	0.769122	-134.603
			Saaksjarvi	Ruffe	0.769122	-144.473
			Saaksjarvi	Ruffe	0.769122	-157.33
			Saaksjarvi	Ruffe	0.769122	-157.865
			Saaksjarvi	Ruffe	0.769122	-164.965
			Saaskjarvi	Asellus_littoral	3.49134	-138.318
			Saaskjarvi	Asellus_littoral	3.49134	-143.104
			Saaskjarvi	Bleak	3.49134	-170.173
			Saaskjarvi	Bleak	3.49134	-194.858
			Saaskjarvi	Bleak	3.49134	-189.189
			Saaskjarvi	Bleak	3.49134	-191.655
			Saaskjarvi	Bleak	3.49134	-192.924
			Saaskjarvi	Bulk_BMI_littoral	3.49134	-154.159
			Saaskjarvi	Bulk_BMI_littoral	3.49134	-154.937
			Saaskjarvi	Bulk_BMI_profundal	3.49134	-125.02
			Saaskjarvi	Bulk_ZPL	3.49134	-189.753
			Saaskjarvi	Bulk_ZPL	3.49134	-197.692
			Saaskjarvi	Chaoborus	3.49134	-222.307
			Saaskjarvi	Chironomid_littoral	3.49134	-186.778
			Saaskjarvi	Chironomid_Profundal	3.49134	-148.991
			Saaskjarvi	Cladocera	3.49134	-185.814
			Saaskjarvi	Copepods	3.49134	-202.184
			Saaskjarvi	Perch_large	3.49134	-163.467
			Saaskjarvi	Perch_large	3.49134	-165.501
			Saaskjarvi	Perch_large	3.49134	-166.369
			Saaskjarvi	Perch_large	3.49134	-161.882
			Saaskjarvi	Perch_medium	3.49134	-171.105
			Saaskjarvi	Perch_medium	3.49134	-188.901
			Saaskjarvi	Perch_medium	3.49134	-181.231
			Saaskjarvi	Perch_medium	3.49134	-149.49
			Saaskjarvi	Perch_medium	3.49134	-177.662
			Saaskjarvi	Perch_small	3.49134	-195.273
			Saaskjarvi	Perch_small	3.49134	-198.565
			Saaskjarvi	Perch_small	3.49134	-190.08
			Saaskjarvi	Perch_small	3.49134	-192
			Saaskjarvi	Pike	3.49134	-160.467
			Saaskjarvi	Roach_large	3.49134	-161.086
			Saaskjarvi	Roach_large	3.49134	-171.19
			Saaskjarvi	Roach_large	3.49134	-172.151
			Saaskjarvi	Roach_large	3.49134	-180.963
			Saaskjarvi	Roach_large	3.49134	-188.092
			Saaskjarvi	Roach_small	3.49134	-189.711
			Saaskjarvi	Roach_small	3.49134	-185.615
			Saaskjarvi	Roach_small	3.49134	-180.811
			Saaskjarvi	Roach_small	3.49134	-193.861
			Saaskjarvi	Roach_small	3.49134	-191.778
			Saaskjarvi	Ruffe	3.49134	-169.037
			Saaskjarvi	Ruffe	3.49134	-172.03
			Saaskjarvi	Ruffe	3.49134	-174.854
			Saaskjarvi	Ruffe	3.49134	-177.069
			Saaskjarvi	Ruffe	3.49134	-167.45
			Saaskjarvi	Smelt	3.49134	-204.832
			Saaskjarvi	Smelt	3.49134	-214.13
			Saaskjarvi	Smelt	3.49134	-210.357
			Saaskjarvi	Smelt	3.49134	-204.719
			Saaskjarvi	Smelt	3.49134	-210.677
			Suuri-Vahvanen	Asellus_littoral	-1.43905	-145.454
			Suuri-Vahvanen	Asellus_littoral	-1.43905	-127.675
			Suuri-Vahvanen	Bleak	-1.43905	-174.981
			Suuri-Vahvanen	Bleak	-1.43905	-179.882
			Suuri-Vahvanen	Bleak	-1.43905	-181.942
			Suuri-Vahvanen	Bleak	-1.43905	-174.201
			Suuri-Vahvanen	Bleak	-1.43905	-179.242
			Suuri-Vahvanen	Bleak	-1.43905	-183.681
			Suuri-Vahvanen	Bulk_BMI_littoral	-1.43905	-142.425
			Suuri-Vahvanen	Bulk_BMI_littoral	-1.43905	-139.481
			Suuri-Vahvanen	Bulk_BMI_profundal	-1.43905	-159.347
			Suuri-Vahvanen	Bulk_ZPL	-1.43905	-186.786
			Suuri-Vahvanen	Bulk_ZPL	-1.43905	-164.327
			Suuri-Vahvanen	Chironomid_littoral	-1.43905	-140.347
			Suuri-Vahvanen	Chironomid_Profundal	-1.43905	-130.833
			Suuri-Vahvanen	Cladocera	-1.43905	-170.12
			Suuri-Vahvanen	Perch_large	-1.43905	-172.409
			Suuri-Vahvanen	Perch_large	-1.43905	-171.442
			Suuri-Vahvanen	Perch_large	-1.43905	-161.568
			Suuri-Vahvanen	Perch_large	-1.43905	-160.822
			Suuri-Vahvanen	Perch_large	-1.43905	-171.86
			Suuri-Vahvanen	Perch_medium	-1.43905	-159.807
			Suuri-Vahvanen	Perch_medium	-1.43905	-172.248
			Suuri-Vahvanen	Perch_medium	-1.43905	-176.941
			Suuri-Vahvanen	Perch_medium	-1.43905	-160.723
			Suuri-Vahvanen	Perch_medium	-1.43905	-159.358
			Suuri-Vahvanen	Perch_small	-1.43905	-186.467
			Suuri-Vahvanen	Perch_small	-1.43905	-177.167
			Suuri-Vahvanen	Perch_small	-1.43905	-180.142
			Suuri-Vahvanen	Perch_small	-1.43905	-176.28
			Suuri-Vahvanen	Perch_small	-1.43905	-181.252
			Suuri-Vahvanen	Roach_large	-1.43905	-161.746
			Suuri-Vahvanen	Roach_large	-1.43905	-173.65
			Suuri-Vahvanen	Roach_large	-1.43905	-167.339
			Suuri-Vahvanen	Roach_large	-1.43905	-184.461
			Suuri-Vahvanen	Roach_large	-1.43905	-188.454
			Suuri-Vahvanen	Roach_small	-1.43905	-171.003
			Suuri-Vahvanen	Roach_small	-1.43905	-179.941
			Suuri-Vahvanen	Roach_small	-1.43905	-176.174
			Suuri-Vahvanen	Roach_small	-1.43905	-191.87
			Suuri-Vahvanen	Roach_small	-1.43905	-182.173
			Suuri-Vahvanen	Ruffe	-1.43905	-162.14
			Suuri-Vahvanen	Ruffe	-1.43905	-166.496
			Suuri-Vahvanen	Ruffe	-1.43905	-164.62
			Suuri-Vahvanen	Ruffe	-1.43905	-163.998
			Suuri-Vahvanen	Ruffe	-1.43905	-158.203
			Suuri-Vahvanen	Smelt	-1.43905	-188.534
			Suuri-Vahvanen	Smelt	-1.43905	-189.468
			Suuri-Vahvanen	Smelt	-1.43905	-193.016
			Suuri-Vahvanen	Smelt	-1.43905	-195.761
			Suuri-Vahvanen	Smelt	-1.43905	-193.176
			Suuri Jukajarvi	Asellus_littoral	-0.627202	-154.752
			Suuri Jukajarvi	Asellus_littoral	-0.627202	-174.437
			Suuri Jukajarvi	Bleak	-0.627202	-188.521
			Suuri Jukajarvi	Bleak	-0.627202	-187.51
			Suuri Jukajarvi	Bleak	-0.627202	-182.151
			Suuri Jukajarvi	Bleak	-0.627202	-193.279
			Suuri Jukajarvi	Bulk_BMI_littoral	-0.627202	-201.646
			Suuri Jukajarvi	Bulk_BMI_littoral	-0.627202	-145.194
			Suuri Jukajarvi	Bulk_BMI_profundal	-0.627202	-163.427
			Suuri Jukajarvi	Bulk_ZPL	-0.627202	-182.819
			Suuri Jukajarvi	Bulk_ZPL	-0.627202	-187.674
			Suuri Jukajarvi	Chironomid_littoral	-0.627202	-158.983
			Suuri Jukajarvi	Chironomid_littoral	-0.627202	-151.359
			Suuri Jukajarvi	Chironomid_Profundal	-0.627202	-130.62
			Suuri Jukajarvi	Cladocera	-0.627202	-178.172
			Suuri Jukajarvi	Perch_large	-0.627202	-173.031
			Suuri Jukajarvi	Perch_large	-0.627202	-166.289
			Suuri Jukajarvi	Perch_large	-0.627202	-171.972
			Suuri Jukajarvi	Perch_large	-0.627202	-183.409
			Suuri Jukajarvi	Perch_large	-0.627202	-171.311
			Suuri Jukajarvi	Perch_medium	-0.627202	-175.088
			Suuri Jukajarvi	Perch_medium	-0.627202	-187.145
			Suuri Jukajarvi	Perch_medium	-0.627202	-192.721
			Suuri Jukajarvi	Perch_medium	-0.627202	-184.189
			Suuri Jukajarvi	Perch_medium	-0.627202	-184.353
			Suuri Jukajarvi	Perch_medium	-0.627202	-187.84
			Suuri Jukajarvi	Perch_small	-0.627202	-200.109
			Suuri Jukajarvi	Perch_small	-0.627202	-190.93
			Suuri Jukajarvi	Perch_small	-0.627202	-196.792
			Suuri Jukajarvi	Roach_large	-0.627202	-176.791
			Suuri Jukajarvi	Roach_large	-0.627202	-193.638
			Suuri Jukajarvi	Roach_large	-0.627202	-199.388
			Suuri Jukajarvi	Roach_large	-0.627202	-197.926
			Suuri Jukajarvi	Roach_large	-0.627202	-215.087
			Suuri Jukajarvi	Roach_large	-0.627202	-202.717
			Suuri Jukajarvi	Ruffe	-0.627202	-174.348
			Suuri Jukajarvi	Ruffe	-0.627202	-179.859
			Suuri Jukajarvi	Ruffe	-0.627202	-205.345
			Suuri Jukajarvi	Ruffe	-0.627202	-161.535
			Suuri Jukajarvi	Smelt	-0.627202	-194.437
			Suuri Jukajarvi	Smelt	-0.627202	-203.232
			Suuri Jukajarvi	Smelt	-0.627202	-200.817
			Suuri Jukajarvi	Smelt	-0.627202	-194.304
			Suuri Jukajarvi	Smelt	-0.627202	-189.897
			Suuri Jukajarvi	Vendace	-0.627202	-192.01
			Tottijarvi	Asellus_littoral	3.07919	-137.475
			Tottijarvi	Bleak	3.07919	-182.501
			Tottijarvi	Bleak	3.07919	-187.829
			Tottijarvi	Bleak	3.07919	-182.16
			Tottijarvi	Bulk_BMI_littoral	3.07919	-198.415
			Tottijarvi	Bulk_BMI_littoral	3.07919	-173.049
			Tottijarvi	Bulk_BMI_profundal	3.07919	-144.974
			Tottijarvi	Bulk_ZPL	3.07919	-190.481
			Tottijarvi	Bulk_ZPL	3.07919	-191.711
			Tottijarvi	Chironomid_littoral	3.07919	-197.039
			Tottijarvi	Chironomid_littoral	3.07919	-156.899
			Tottijarvi	Chironomid_Profundal	3.07919	-146.682
			Tottijarvi	Cladocera	3.07919	-170.256
			Tottijarvi	Cladocera	3.07919	-168.798
			Tottijarvi	Copepods	3.07919	-198.141
			Tottijarvi	Copepods	3.07919	-186.456
			Tottijarvi	Perch_large	3.07919	-210.711
			Tottijarvi	Perch_large	3.07919	-215.169
			Tottijarvi	Perch_large	3.07919	-187.757
			Tottijarvi	Perch_large	3.07919	-196.539
			Tottijarvi	Perch_large	3.07919	-213.078
			Tottijarvi	Perch_medium	3.07919	-223.531
			Tottijarvi	Perch_medium	3.07919	-195.73
			Tottijarvi	Perch_medium	3.07919	-226.323
			Tottijarvi	Perch_medium	3.07919	-221.376
			Tottijarvi	Perch_medium	3.07919	-223.714
			Tottijarvi	Perch_small	3.07919	-214.251
			Tottijarvi	Perch_small	3.07919	-217.164
			Tottijarvi	Perch_small	3.07919	-219.929
			Tottijarvi	Perch_small	3.07919	-217.334
			Tottijarvi	Perch_small	3.07919	-220.435
			Tottijarvi	Roach_large	3.07919	-211.192
			Tottijarvi	Roach_large	3.07919	-215.012
			Tottijarvi	Roach_large	3.07919	-223.955
			Tottijarvi	Roach_large	3.07919	-224.055
			Tottijarvi	Roach_large	3.07919	-217.21
			Tottijarvi	Roach_small	3.07919	-224.521
			Tottijarvi	Roach_small	3.07919	-220.229
			Tottijarvi	Roach_small	3.07919	-224.287
			Tottijarvi	Roach_small	3.07919	-219.729
			Tottijarvi	Roach_small	3.07919	-219.264
			Tottijarvi	Ruffe	3.07919	-188.453
			Tottijarvi	Ruffe	3.07919	-185.177
			Tottijarvi	Ruffe	3.07919	-196.28
			Tottijarvi	Ruffe	3.07919	-197.806
			Tottijarvi	Ruffe	3.07919	-195.693
			Valkea-Kotinen	Asellus_littoral	-3.05806	-128.945
			Valkea-Kotinen	Asellus_littoral	-3.05806	-115.746
			Valkea-Kotinen	Bulk_BMI_littoral	-3.05806	-136.286
			Valkea-Kotinen	Bulk_BMI_littoral	-3.05806	-132.981
			Valkea-Kotinen	Bulk_ZPL	-3.05806	-143.84
			Valkea-Kotinen	Bulk_ZPL	-3.05806	-146.205
			Valkea-Kotinen	Chaoborus	-3.05806	-181.544
			Valkea-Kotinen	Chironomid_littoral	-3.05806	-115.105
			Valkea-Kotinen	Chironomid_littoral	-3.05806	-125.199
			Valkea-Kotinen	Chironomid_Profundal	-3.05806	-120.23
			Valkea-Kotinen	Perch_medium	-3.05806	-145.934
			Valkea-Kotinen	Perch_medium	-3.05806	-172.764
			Valkea-Kotinen	Perch_medium	-3.05806	-169.846
			Valkea-Kotinen	Perch_medium	-3.05806	-148.899
			Valkea-Kotinen	Perch_medium	-3.05806	-148.768
			Valkea-Kotinen	Perch_medium	-3.05806	-143.559
			Valkea-Kotinen	Pike	-3.05806	-151.479
			Valkea-Kotinen	Pike	-3.05806	-139.958
			Vesijarvi	Asellus_littoral	3.12949	-146.924
			Vesijarvi	Bleak	3.12949	-187.881
			Vesijarvi	Bleak	3.12949	-200.118
			Vesijarvi	Bleak	3.12949	-199.89
			Vesijarvi	Bleak	3.12949	-199.125
			Vesijarvi	Bleak	3.12949	-196.213
			Vesijarvi	Bulk_BMI_littoral	3.12949	-134.848
			Vesijarvi	Bulk_BMI_profundal	3.12949	-158.873
			Vesijarvi	Chironomid_littoral	3.12949	-155.828
			Vesijarvi	Chironomid_Profundal	3.12949	-154.175
			Vesijarvi	Cladocera	3.12949	-166.766
			Vesijarvi	Cladocera	3.12949	-173.686
			Vesijarvi	Perch_large	3.12949	-186.873
			Vesijarvi	Perch_large	3.12949	-192.891
			Vesijarvi	Perch_large	3.12949	-197.752
			Vesijarvi	Perch_large	3.12949	-206.836
			Vesijarvi	Perch_large	3.12949	-195.25
			Vesijarvi	Perch_medium	3.12949	-177.963
			Vesijarvi	Perch_medium	3.12949	-207.451
			Vesijarvi	Perch_medium	3.12949	-194.874
			Vesijarvi	Perch_medium	3.12949	-202.706
			Vesijarvi	Perch_medium	3.12949	-206.46
			Vesijarvi	Roach_large	3.12949	-209.281
			Vesijarvi	Roach_large	3.12949	-199.71
			Vesijarvi	Roach_large	3.12949	-207.533
			Vesijarvi	Roach_large	3.12949	-199.89
			Vesijarvi	Roach_large	3.12949	-211.991
			Vesijarvi	Roach_large	3.12949	-205.875
			Vesijarvi	Roach_large	3.12949	-206.769
			Vesijarvi	Roach_small	3.12949	-188.828
			Vesijarvi	Roach_small	3.12949	-197.108
			Vesijarvi	Roach_small	3.12949	-208.785
			Vesijarvi	Ruffe	3.12949	-170.147
			Vesijarvi	Ruffe	3.12949	-183.365
			Vesijarvi	Ruffe	3.12949	-187.402
			Vesijarvi	Ruffe	3.12949	-157.732
			Vesijarvi	Ruffe	3.12949	-146.783
			Vesijarvi	Smelt	3.12949	-215.199
			Vesijarvi	Smelt	3.12949	-208.217
			Vesijarvi	Smelt	3.12949	-198.744
			Vesijarvi	Smelt	3.12949	-202.187
			Vesijarvi	Smelt	3.12949	-196.191
			Vesijarvi	Vendace	3.12949	-212.197
			Viippero	Asellus_littoral	-2.15593	-150.973
			Viippero	Bulk_BMI_littoral	-2.15593	-155.273
			Viippero	Bulk_BMI_littoral	-2.15593	-133.043
			Viippero	Bulk_ZPL	-2.15593	-163.525
			Viippero	Bulk_ZPL	-2.15593	-164.438
			Viippero	Chaoborus	-2.15593	-167.67
			Viippero	Chironomid_littoral	-2.15593	-138.896
			Viippero	Chironomid_littoral	-2.15593	-140.657
			Viippero	Chironomid_Profundal	-2.15593	-146.754
			Viippero	Cladocera	-2.15593	-159.206
			Viippero	Cladocera	-2.15593	-160.741
			Viippero	Copepods	-2.15593	-171.39
			Viippero	Copepods	-2.15593	-172.816
			Viippero	Perch_large	-2.15593	-152.383
			Viippero	Perch_large	-2.15593	-157.671
			Viippero	Perch_large	-2.15593	-132.01
			Viippero	Perch_large	-2.15593	-148.338
			Viippero	Perch_large	-2.15593	-135.143
			Viippero	Perch_medium	-2.15593	-170.432
			Viippero	Perch_medium	-2.15593	-153.811
			Viippero	Perch_medium	-2.15593	-162.977
			Viippero	Perch_medium	-2.15593	-163.803
			Viippero	Perch_medium	-2.15593	-162.012
			Viippero	Perch_medium	-2.15593	-165.157
			Viippero	Perch_small	-2.15593	-175.381
			Viippero	Perch_small	-2.15593	-167.116
			Viippero	Perch_small	-2.15593	-171.355
			Viippero	Perch_small	-2.15593	-174.144
			Viippero	Pike	-2.15593	-141.713
			Viippero	Roach_large	-2.15593	-171.514
			Viippero	Roach_large	-2.15593	-155.86
			Viippero	Roach_large	-2.15593	-159.896
			Viippero	Roach_large	-2.15593	-153.869
			Viippero	Roach_large	-2.15593	-167.907
			Viippero	Roach_small	-2.15593	-168.372
			Viippero	Ruffe	-2.15593	-154.374
			Viippero	Ruffe	-2.15593	-156.387
			Viippero	Ruffe	-2.15593	-155.664
			Viippero	Ruffe	-2.15593	-146.537
			Viippero	Ruffe	-2.15593	-143.059
			Viitaanjarvi	Asellus_littoral	-1.66022	-162.542
			Viitaanjarvi	Bleak	-1.66022	-161.232
			Viitaanjarvi	Bleak	-1.66022	-155.502
			Viitaanjarvi	Bleak	-1.66022	-184.911
			Viitaanjarvi	Bleak	-1.66022	-186.131
			Viitaanjarvi	Bleak	-1.66022	-196.391
			Viitaanjarvi	Bulk_BMI_littoral	-1.66022	-169.691
			Viitaanjarvi	Bulk_BMI_littoral	-1.66022	-163.844
			Viitaanjarvi	Bulk_BMI_profundal	-1.66022	-115.903
			Viitaanjarvi	Bulk_ZPL	-1.66022	-180.252
			Viitaanjarvi	Bulk_ZPL	-1.66022	-202.179
			Viitaanjarvi	Chaoborus	-1.66022	-173.38
			Viitaanjarvi	Chironomid_littoral	-1.66022	-161.506
			Viitaanjarvi	Chironomid_littoral	-1.66022	-162.684
			Viitaanjarvi	Chironomid_Profundal	-1.66022	-123.728
			Viitaanjarvi	Cladocera	-1.66022	-182.765
			Viitaanjarvi	Copepods	-1.66022	-180.491
			Viitaanjarvi	Perch_large	-1.66022	-156.302
			Viitaanjarvi	Perch_large	-1.66022	-158.573
			Viitaanjarvi	Perch_large	-1.66022	-161.738
			Viitaanjarvi	Perch_large	-1.66022	-132.299
			Viitaanjarvi	Perch_large	-1.66022	-170.976
			Viitaanjarvi	Perch_medium	-1.66022	-160.224
			Viitaanjarvi	Perch_medium	-1.66022	-174.056
			Viitaanjarvi	Perch_medium	-1.66022	-176.89
			Viitaanjarvi	Perch_medium	-1.66022	-153.103
			Viitaanjarvi	Perch_medium	-1.66022	-183.637
			Viitaanjarvi	Perch_small	-1.66022	-196.626
			Viitaanjarvi	Perch_small	-1.66022	-192.484
			Viitaanjarvi	Perch_small	-1.66022	-192.626
			Viitaanjarvi	Perch_small	-1.66022	-201.06
			Viitaanjarvi	Perch_small	-1.66022	-195.053
			Viitaanjarvi	Perch_small	-1.66022	-195.142
			Viitaanjarvi	Pike	-1.66022	-153.166
			Viitaanjarvi	Pike	-1.66022	-136.213
			Viitaanjarvi	Pike	-1.66022	-165.143
			Viitaanjarvi	Roach_large	-1.66022	-186.792
			Viitaanjarvi	Roach_large	-1.66022	-181.236
			Viitaanjarvi	Roach_large	-1.66022	-187.091
			Viitaanjarvi	Roach_large	-1.66022	-178.346
			Viitaanjarvi	Roach_large	-1.66022	-165.434
			Viitaanjarvi	Roach_small	-1.66022	-193.698
			Viitaanjarvi	Roach_small	-1.66022	-196.581
			Viitaanjarvi	Roach_small	-1.66022	-188.2
			Viitaanjarvi	Roach_small	-1.66022	-189.074
			Viitaanjarvi	Roach_small	-1.66022	-194.742
			Viitaanjarvi	Ruffe	-1.66022	-170.268
			Viitaanjarvi	Ruffe	-1.66022	-154.777
			Viitaanjarvi	Ruffe	-1.66022	-168.252
			Viitaanjarvi	Ruffe	-1.66022	-167.362
			Viitaanjarvi	Ruffe	-1.66022	-139.215
			Viitaanjarvi	Smelt	-1.66022	-193.707
			Viitaanjarvi	Smelt	-1.66022	-190.069
			Viitaanjarvi	Smelt	-1.66022	-197.415
			Viitaanjarvi	Smelt	-1.66022	-190.546
			Viitaanjarvi	Smelt	-1.66022	-181.679
			Viitaanjarvi	Vendace	-1.66022	-181.58
			Viitaanjarvi	Vendace	-1.66022	-196.849
			Viitaanjarvi	Vendace	-1.66022	-192.24
			Viitaanjarvi	Vendace	-1.66022	-187.015
			Viitaanjarvi	Vendace	-1.66022	-193.102
			Villikkalanjarvi	Asellus_littoral	2.37287	-151.324
			Villikkalanjarvi	Asellus_littoral	2.37287	-152.072
			Villikkalanjarvi	Bleak	2.37287	-192.714
			Villikkalanjarvi	Bleak	2.37287	-242.208
			Villikkalanjarvi	Bleak	2.37287	-209.415
			Villikkalanjarvi	Bleak	2.37287	-221.526
			Villikkalanjarvi	Bleak	2.37287	-201.913
			Villikkalanjarvi	Bulk_BMI_littoral	2.37287	-175.383
			Villikkalanjarvi	Bulk_BMI_littoral	2.37287	-160.578
			Villikkalanjarvi	Bulk_BMI_profundal	2.37287	-151.33
			Villikkalanjarvi	Bulk_ZPL	2.37287	-196.603
			Villikkalanjarvi	Bulk_ZPL	2.37287	-193.659
			Villikkalanjarvi	Chironomid_littoral	2.37287	-115.113
			Villikkalanjarvi	Chironomid_littoral	2.37287	-146.365
			Villikkalanjarvi	Cladocera	2.37287	-167.892
			Villikkalanjarvi	Copepods	2.37287	-198.236
			Villikkalanjarvi	Copepods	2.37287	-195.146
			Villikkalanjarvi	Perch_large	2.37287	-182.256
			Villikkalanjarvi	Perch_large	2.37287	-181.004
			Villikkalanjarvi	Perch_large	2.37287	-178.933
			Villikkalanjarvi	Perch_large	2.37287	-161.625
			Villikkalanjarvi	Perch_large	2.37287	-159.348
			Villikkalanjarvi	Perch_medium	2.37287	-210.029
			Villikkalanjarvi	Perch_medium	2.37287	-201.001
			Villikkalanjarvi	Perch_medium	2.37287	-194.397
			Villikkalanjarvi	Perch_medium	2.37287	-153.395
			Villikkalanjarvi	Perch_medium	2.37287	-176.355
			Villikkalanjarvi	Perch_small	2.37287	-200.114
			Villikkalanjarvi	Perch_small	2.37287	-211.959
			Villikkalanjarvi	Perch_small	2.37287	-208.018
			Villikkalanjarvi	Perch_small	2.37287	-209.227
			Villikkalanjarvi	Perch_small	2.37287	-212.652
			Villikkalanjarvi	Pike	2.37287	-172.621
			Villikkalanjarvi	Pike	2.37287	-182.535
			Villikkalanjarvi	Roach_large	2.37287	-212.599
			Villikkalanjarvi	Roach_large	2.37287	-196.304
			Villikkalanjarvi	Roach_large	2.37287	-203.746
			Villikkalanjarvi	Roach_large	2.37287	-203.325
			Villikkalanjarvi	Roach_small	2.37287	-207.304
			Villikkalanjarvi	Roach_small	2.37287	-217.614
			Villikkalanjarvi	Roach_small	2.37287	-219.234
			Villikkalanjarvi	Roach_small	2.37287	-221.698
			Villikkalanjarvi	Roach_small	2.37287	-230.205
			Villikkalanjarvi	Ruffe	2.37287	-189.226
			Villikkalanjarvi	Ruffe	2.37287	-187.768
			Villikkalanjarvi	Ruffe	2.37287	-168.202
			Villikkalanjarvi	Ruffe	2.37287	-199.798
			Villikkalanjarvi	Ruffe	2.37287	-196.114
			Villikkalanjarvi	Smelt	2.37287	-229.792
			Villikkalanjarvi	Smelt	2.37287	-224.488
			Villikkalanjarvi	Smelt	2.37287	-232.579
			Villikkalanjarvi	Smelt	2.37287	-217.707
			Ylisjarvi	Asellus_littoral	2.10195	-141.89
			Ylisjarvi	Asellus_littoral	2.10195	-136.312
			Ylisjarvi	Bleak	2.10195	-192.897
			Ylisjarvi	Bleak	2.10195	-189.489
			Ylisjarvi	Bleak	2.10195	-189.287
			Ylisjarvi	Bleak	2.10195	-154.263
			Ylisjarvi	Bleak	2.10195	-205.807
			Ylisjarvi	Bulk_BMI_littoral	2.10195	-163.199
			Ylisjarvi	Bulk_BMI_littoral	2.10195	-159.987
			Ylisjarvi	Bulk_BMI_profundal	2.10195	-172.689
			Ylisjarvi	Bulk_ZPL	2.10195	-198.741
			Ylisjarvi	Bulk_ZPL	2.10195	-212.087
			Ylisjarvi	Chironomid_littoral	2.10195	-185.425
			Ylisjarvi	Chironomid_Profundal	2.10195	-175.554
			Ylisjarvi	Cladocera	2.10195	-192.518
			Ylisjarvi	Copepods	2.10195	-206.644
			Ylisjarvi	Perch_large	2.10195	-193.79
			Ylisjarvi	Perch_large	2.10195	-242.106
			Ylisjarvi	Perch_large	2.10195	-179.329
			Ylisjarvi	Perch_large	2.10195	-183.467
			Ylisjarvi	Perch_large	2.10195	-188.503
			Ylisjarvi	Perch_medium	2.10195	-195.6
			Ylisjarvi	Perch_medium	2.10195	-196.497
			Ylisjarvi	Perch_medium	2.10195	-193.531
			Ylisjarvi	Perch_medium	2.10195	-195.196
			Ylisjarvi	Perch_medium	2.10195	-209.355
			Ylisjarvi	Perch_medium	2.10195	-210.483
			Ylisjarvi	Perch_small	2.10195	-209.913
			Ylisjarvi	Perch_small	2.10195	-210.716
			Ylisjarvi	Perch_small	2.10195	-210.482
			Ylisjarvi	Pike	2.10195	-152.657
			Ylisjarvi	Roach_large	2.10195	-185.839
			Ylisjarvi	Roach_large	2.10195	-181.711
			Ylisjarvi	Roach_large	2.10195	-181.65
			Ylisjarvi	Roach_large	2.10195	-193.704
			Ylisjarvi	Roach_large	2.10195	-191.91
			Ylisjarvi	Roach_small	2.10195	-205.847
			Ylisjarvi	Roach_small	2.10195	-200.15
			Ylisjarvi	Roach_small	2.10195	-203.388
			Ylisjarvi	Roach_small	2.10195	-204.659
			Ylisjarvi	Roach_small	2.10195	-209.99
			Ylisjarvi	Roach_small	2.10195	-197.44
			Ylisjarvi	Ruffe	2.10195	-196.726
			Ylisjarvi	Ruffe	2.10195	-197.923
			Ylisjarvi	Ruffe	2.10195	-195.603
			Ylisjarvi	Ruffe	2.10195	-193.085
			Ylisjarvi	Ruffe	2.10195	-199.127
			Ylisjarvi	Smelt	2.10195	-211.935
			Ylisjarvi	Smelt	2.10195	-212.781
			Ylisjarvi	Smelt	2.10195	-214.451
			Ylisjarvi	Smelt	2.10195	-206.386
			Ylisjarvi	Smelt	2.10195	-211.347
		Data 2	Lake	Source	Meand2H	SDd2H
			Alajarvi	Aq	-186.418	23.5682
			Alajarvi	Ter	-113.953	11.2491
			Alajarvi	water	-76.718	NA
			Alanne	Aq	-197.091	23.5682
			Alanne	Ter	-121.933	11.2491
			Alanne	water	-87.3907	NA
			Arkusjarvi	Aq	-175.145	23.5682
			Arkusjarvi	water	-65.4446	NA
			Arkusjarvi	Ter	-124.17	11.2491
			Erajarvi	Ter	-113.758	11.2491
			Erajarvi	water	-62.6608	NA
			Erajarvi	Aq	-172.361	23.5682
			Haapajarvi	Aq	-193.25	23.5682
			Haapajarvi	Ter	-121.509	11.2491
			Haapajarvi	water	-83.5502	NA
			Hameenjarvi	Aq	-178.582	23.5682
			Hameenjarvi	Ter	-114.801	11.2491
			Hameenjarvi	water	-68.8822	NA
			Hiidenvesi	water	-71.2551	NA
			Hiidenvesi	Aq	-180.955	23.5682
			Hiidenvesi	Ter	-107.761	11.2491
			Hirvijarvi	Ter	-114.94	11.2491
			Hirvijarvi	water	-86.3732	NA
			Hirvijarvi	Aq	-196.073	23.5682
			Horkajarvi	Aq	-183.075	23.5682
			Horkajarvi	water	-73.3752	NA
			Horkajarvi	Ter	-121.47	11.2491
			Joroisselka	Aq	-183.045	23.5682
			Joroisselka	Ter	-112.699	11.2491
			Joroisselka	water	-73.345	NA
			Jyvasjarvi	Aq	-193.151	23.5682
			Jyvasjarvi	Ter	-124.094	11.2491
			Jyvasjarvi	water	-83.4509	NA
			Kakkisenjarvi	water	-79.8288	NA
			Kakkisenjarvi	Ter	-130.663	11.2491
			Kakkisenjarvi	Aq	-189.529	23.5682
			Kakskerranjarvi	water	-56.8313	NA
			Kakskerranjarvi	Ter	-131.778	11.2491
			Kakskerranjarvi	Aq	-166.531	23.5682
			Koylionjarvi	Ter	-129.144	11.2491
			Koylionjarvi	water	-61.9183	NA
			Koylionjarvi	Aq	-171.618	23.5682
			Kuhajarvi	water	-76.3157	NA
			Kuhajarvi	Ter	-134.798	11.2491
			Kuhajarvi	Aq	-186.016	23.5682
			Kuontijarvi	Aq	-197.581	23.5682
			Kuontijarvi	Ter	-142.463	11.2491
			Kuontijarvi	water	-87.8811	NA
			Majajarvi	Ter	-121.47	11.2491
			Majajarvi	water	-76.5625	NA
			Majajarvi	Aq	-186.263	23.5682
			Niemisjarvi	Aq	-187.41	23.5682
			Niemisjarvi	Ter	-116.152	11.2491
			Niemisjarvi	water	-77.7101	NA
			Paajarvi	Aq	-184.187	23.5682
			Paajarvi	Ter	-119.966	11.2491
			Paajarvi	water	-74.4866	NA
			Pankajarvi	Aq	-183.747	23.5682
			Pankajarvi	Ter	-116.214	11.2491
			Pankajarvi	water	-74.0473	NA
			Pesosjarvi	Ter	-133.417	11.2491
			Pesosjarvi	Aq	-201.149	23.5682
			Pesosjarvi	water	-91.4487	NA
			Pusulanjarvi	Aq	-180.029	23.5682
			Pusulanjarvi	Ter	-110.111	11.2491
			Pusulanjarvi	water	-70.3291	NA
			Pyhajarvi	water	-74.9611	NA
			Pyhajarvi	Ter	-113.652	11.2491
			Pyhajarvi	Aq	-184.661	23.5682
			Ruokojarvi	Aq	-178.52	23.5682
			Ruokojarvi	Ter	-135.35	11.2491
			Ruokojarvi	water	-68.8203	NA
			Saaksjarvi	Ter	-117.466	11.2491
			Saaksjarvi	water	-77.9835	NA
			Saaksjarvi	Aq	-187.684	23.5682
			Saaskjarvi	Aq	-183.565	23.5682
			Saaskjarvi	water	-73.8652	NA
			Saaskjarvi	Ter	-108.576	11.2491
			Suuri-Vahvanen	water	-66.0423	NA
			Suuri-Vahvanen	Ter	-114.954	11.2491
			Suuri-Vahvanen	Aq	-175.742	23.5682
			Suuri Jukajarvi	water	-72.5992	NA
			Suuri Jukajarvi	Ter	-124.17	11.2491
			Suuri Jukajarvi	Aq	-182.299	23.5682
			Tottijarvi	Aq	-171.94	23.5682
			Tottijarvi	water	-62.2404	NA
			Tottijarvi	Ter	-109.679	11.2491
			Valkea-Kotinen	Ter	-121.47	11.2491
			Valkea-Kotinen	water	-63.7112	NA
			Valkea-Kotinen	Aq	-173.411	23.5682
			Vesijarvi	Aq	-174.832	23.5682
			Vesijarvi	Ter	-105.778	11.2491
			Vesijarvi	water	-65.1321	NA
			Viippero	Aq	-188.686	23.5682
			Viippero	Ter	-126.364	11.2491
			Viippero	water	-78.9857	NA
			Viitaanjarvi	Aq	-198.735	23.5682
			Viitaanjarvi	water	-89.0352	NA
			Viitaanjarvi	Ter	-127.757	11.2491
			Villikkalanjarvi	water	-74.9611	NA
			Villikkalanjarvi	Ter	-109.302	11.2491
			Villikkalanjarvi	Aq	-184.661	23.5682
			Ylisjarvi	Ter	-127.799	11.2491
			Ylisjarvi	Aq	-170.587	23.5682
			Ylisjarvi	water	-60.8869	NA
		Data 3	species	n	n_lakes	TL	TL_SD
			Asellus_littoral	74	34	2.11851	0.196441
			Bleak	102	23	3.35556	0.373188
			Bulk_BMI_littoral	94	35	2.3888	0.352274
			Bulk_BMI_profundal	52	30	2.70097	0.65579
			Bulk_ZPL	103	34	2.40034	0.321437
			Chaoborus	22	16	3.51244	0.497065
			Chironomid_littoral	63	28	2.38384	0.602171
			Chironomid_Profundal	50	31	2.34938	0.306361
			Cladocera	63	31	2.1	0.174414
			Copepods	57	28	2.6627	0.34437
			Perch_large	157	34	3.93606	0.361025
			Perch_medium	174	34	3.68577	0.371516
			Perch_small	132	31	3.51299	0.37832
			Pike	57	26	4.00186	0.343243
			Roach_large	160	31	3.44712	0.390537
			Roach_small	101	25	3.27315	0.36677
			Ruffe	149	30	3.88141	0.520531
			Smelt	93	20	4.03532	0.415135
			Vendace	34	10	3.59343	0.334812

## Sheet: Figure 3
Figure 3		Data 1	Lake	species	Source	y0.025	y0.5	y0.975	PC1
			Alajarvi	Asellus_littoral	Ter	0.218942	0.377833	0.510266	-0.23966
			Alajarvi	Bleak	Ter	0.0231462	0.0557516	0.10353	-0.23966
			Alajarvi	Bulk_BMI_littoral	Ter	0.129791	0.247416	0.364356	-0.23966
			Alajarvi	Bulk_BMI_profundal	Ter	0.325432	0.512067	0.657477	-0.23966
			Alajarvi	Bulk_ZPL	Ter	0.0245509	0.0579608	0.107887	-0.23966
			Alajarvi	Chironomid_littoral	Ter	0.0984568	0.194549	0.300303	-0.23966
			Alajarvi	Chironomid_Profundal	Ter	0.549339	0.732955	0.850808	-0.23966
			Alajarvi	Cladocera	Ter	0.0566375	0.119964	0.20323	-0.23966
			Alajarvi	Perch_large	Ter	0.0507846	0.104252	0.176477	-0.23966
			Alajarvi	Perch_medium	Ter	0.0189751	0.0444834	0.0818352	-0.23966
			Alajarvi	Perch_small	Ter	0.00307571	0.0114226	0.0283739	-0.23966
			Alajarvi	Roach_large	Ter	0.0143617	0.0349643	0.0696462	-0.23966
			Alajarvi	Roach_small	Ter	0.00284824	0.016445	0.0417084	-0.23966
			Alajarvi	Ruffe	Ter	0.0781826	0.154368	0.239304	-0.23966
			Alajarvi	Vendace	Ter	0.00348792	0.0167321	0.0526095	-0.23966
			Alanne	Asellus_littoral	Ter	0.491751	0.63081	0.780346	-3.24914
			Alanne	Bleak	Ter	0.475898	0.634168	0.764042	-3.24914
			Alanne	Bulk_BMI_littoral	Ter	0.409429	0.532777	0.67623	-3.24914
			Alanne	Bulk_BMI_profundal	Ter	0.742456	0.866188	0.949818	-3.24914
			Alanne	Bulk_ZPL	Ter	0.240558	0.389217	0.550248	-3.24914
			Alanne	Chaoborus	Ter	0.0087697	0.285206	0.562576	-3.24914
			Alanne	Chironomid_Profundal	Ter	0.91542	0.968926	0.990531	-3.24914
			Alanne	Cladocera	Ter	0.267358	0.437644	0.620845	-3.24914
			Alanne	Copepods	Ter	0.000292617	0.0134184	0.0892083	-3.24914
			Alanne	Perch_large	Ter	0.704994	0.803466	0.882578	-3.24914
			Alanne	Perch_medium	Ter	0.441649	0.587267	0.70639	-3.24914
			Alanne	Perch_small	Ter	0.188922	0.356721	0.508942	-3.24914
			Alanne	Pike	Ter	0.623178	0.764133	0.870676	-3.24914
			Alanne	Roach_large	Ter	0.339042	0.459557	0.577229	-3.24914
			Alanne	Ruffe	Ter	0.444646	0.587375	0.707041	-3.24914
			Alanne	Vendace	Ter	0.466906	0.678293	0.810665	-3.24914
			Arkusjarvi	Asellus_littoral	Ter	0.624141	0.760189	0.858036	1.10944
			Arkusjarvi	Bleak	Ter	0.0337675	0.10041	0.220422	1.10944
			Arkusjarvi	Bulk_BMI_littoral	Ter	0.451354	0.610764	0.74914	1.10944
			Arkusjarvi	Bulk_BMI_profundal	Ter	0.663648	0.795564	0.882278	1.10944
			Arkusjarvi	Bulk_ZPL	Ter	0.0705846	0.155793	0.278355	1.10944
			Arkusjarvi	Chironomid_Profundal	Ter	0.795341	0.887538	0.940779	1.10944
			Arkusjarvi	Cladocera	Ter	0.211388	0.347411	0.506351	1.10944
			Arkusjarvi	Copepods	Ter	0.000139556	0.00708215	0.0616718	1.10944
			Arkusjarvi	Perch_large	Ter	0.0726451	0.167657	0.306276	1.10944
			Arkusjarvi	Perch_medium	Ter	0.0301191	0.0798283	0.172755	1.10944
			Arkusjarvi	Perch_small	Ter	0.00349741	0.0176182	0.056156	1.10944
			Arkusjarvi	Pike	Ter	0.112731	0.267334	0.466684	1.10944
			Arkusjarvi	Roach_large	Ter	0.0228706	0.0715402	0.154347	1.10944
			Arkusjarvi	Roach_small	Ter	0.00322793	0.0301375	0.108845	1.10944
			Arkusjarvi	Ruffe	Ter	0.224187	0.383108	0.536346	1.10944
			Arkusjarvi	Smelt	Ter	0.000150224	0.0042635	0.0263305	1.10944
			Erajarvi	Asellus_littoral	Ter	0.519451	0.628976	0.718619	0.940978
			Erajarvi	Bleak	Ter	0.0249917	0.0637089	0.123473	0.940978
			Erajarvi	Bulk_BMI_littoral	Ter	0.349937	0.459665	0.564732	0.940978
			Erajarvi	Bulk_BMI_profundal	Ter	0.578091	0.683469	0.771779	0.940978
			Erajarvi	Bulk_ZPL	Ter	0.044283	0.0958508	0.165459	0.940978
			Erajarvi	Chaoborus	Ter	0.000618636	0.00764546	0.0326685	0.940978
			Erajarvi	Chironomid_littoral	Ter	0.175061	0.276889	0.392198	0.940978
			Erajarvi	Chironomid_Profundal	Ter	0.727878	0.818637	0.883998	0.940978
			Erajarvi	Cladocera	Ter	0.136945	0.226917	0.334118	0.940978
			Erajarvi	Copepods	Ter	8.27078e-05	0.00386781	0.0367483	0.940978
			Erajarvi	Perch_large	Ter	0.0570357	0.109061	0.180802	0.940978
			Erajarvi	Perch_medium	Ter	0.0228654	0.049547	0.0930139	0.940978
			Erajarvi	Perch_small	Ter	0.00247508	0.0108583	0.029885	0.940978
			Erajarvi	Pike	Ter	0.0821338	0.175869	0.308282	0.940978
			Erajarvi	Roach_large	Ter	0.0169523	0.043573	0.0859216	0.940978
			Erajarvi	Roach_small	Ter	0.00233865	0.0184756	0.0596844	0.940978
			Erajarvi	Ruffe	Ter	0.174318	0.257641	0.342255	0.940978
			Erajarvi	Smelt	Ter	9.75241e-05	0.00255562	0.0152576	0.940978
			Haapajarvi	Asellus_littoral	Ter	0.571967	0.66666	0.745314	-0.161957
			Haapajarvi	Bleak	Ter	0.0862413	0.157219	0.23438	-0.161957
			Haapajarvi	Bulk_BMI_littoral	Ter	0.41699	0.519805	0.609833	-0.161957
			Haapajarvi	Bulk_BMI_profundal	Ter	0.682324	0.773491	0.842875	-0.161957
			Haapajarvi	Bulk_ZPL	Ter	0.0968239	0.165579	0.243318	-0.161957
			Haapajarvi	Chaoborus	Ter	0.00230682	0.0241273	0.0726974	-0.161957
			Haapajarvi	Chironomid_littoral	Ter	0.321515	0.437189	0.549422	-0.161957
			Haapajarvi	Chironomid_Profundal	Ter	0.829981	0.898083	0.942657	-0.161957
			Haapajarvi	Cladocera	Ter	0.218803	0.308637	0.400012	-0.161957
			Haapajarvi	Copepods	Ter	0.000177095	0.0060105	0.0464092	-0.161957
			Haapajarvi	Perch_large	Ter	0.185106	0.267727	0.347158	-0.161957
			Haapajarvi	Perch_medium	Ter	0.075676	0.127915	0.190001	-0.161957
			Haapajarvi	Perch_small	Ter	0.0115429	0.0352506	0.0727083	-0.161957
			Haapajarvi	Pike	Ter	0.229699	0.340114	0.447282	-0.161957
			Haapajarvi	Roach_large	Ter	0.0549816	0.10369	0.16337	-0.161957
			Haapajarvi	Roach_small	Ter	0.00943792	0.0498174	0.111178	-0.161957
			Haapajarvi	Ruffe	Ter	0.282329	0.369962	0.452121	-0.161957
			Haapajarvi	Smelt	Ter	0.000224248	0.00621706	0.0343143	-0.161957
			Haapajarvi	Vendace	Ter	0.010714	0.0498394	0.133914	-0.161957
			Hameenjarvi	Asellus_littoral	Ter	0.420337	0.57079	0.686665	-1.48959
			Hameenjarvi	Bleak	Ter	0.150552	0.256221	0.362403	-1.48959
			Hameenjarvi	Bulk_BMI_littoral	Ter	0.304093	0.441402	0.55219	-1.48959
			Hameenjarvi	Bulk_BMI_profundal	Ter	0.603428	0.761127	0.870649	-1.48959
			Hameenjarvi	Bulk_ZPL	Ter	0.106173	0.186928	0.27462	-1.48959
			Hameenjarvi	Chironomid_Profundal	Ter	0.818468	0.912951	0.963301	-1.48959
			Hameenjarvi	Cladocera	Ter	0.170539	0.285634	0.401886	-1.48959
			Hameenjarvi	Copepods	Ter	0.000192064	0.00596031	0.0393593	-1.48959
			Hameenjarvi	Perch_large	Ter	0.291326	0.422556	0.529328	-1.48959
			Hameenjarvi	Perch_medium	Ter	0.126635	0.213893	0.305127	-1.48959
			Hameenjarvi	Perch_small	Ter	0.0314853	0.074675	0.13498	-1.48959
			Hameenjarvi	Pike	Ter	0.302447	0.445227	0.56363	-1.48959
			Hameenjarvi	Roach_large	Ter	0.0872143	0.161261	0.24124	-1.48959
			Hameenjarvi	Roach_small	Ter	0.0168448	0.0925501	0.180596	-1.48959
			Hameenjarvi	Ruffe	Ter	0.247759	0.378345	0.48518	-1.48959
			Hameenjarvi	Smelt	Ter	0.000256573	0.00979996	0.0711346	-1.48959
			Hameenjarvi	Vendace	Ter	0.0657989	0.149746	0.257693	-1.48959
			Hiidenvesi	Asellus_littoral	Ter	0.276312	0.415039	0.537932	1.52578
			Hiidenvesi	Bleak	Ter	0.00527583	0.0178059	0.0430808	1.52578
			Hiidenvesi	Bulk_BMI_littoral	Ter	0.153216	0.255084	0.363915	1.52578
			Hiidenvesi	Bulk_BMI_profundal	Ter	0.304984	0.436677	0.55816	1.52578
			Hiidenvesi	Bulk_ZPL	Ter	0.0124495	0.0331686	0.0669779	1.52578
			Hiidenvesi	Chaoborus	Ter	0.000130567	0.00184003	0.0100209	1.52578
			Hiidenvesi	Chironomid_littoral	Ter	0.0535518	0.108074	0.182786	1.52578
			Hiidenvesi	Chironomid_Profundal	Ter	0.432345	0.592846	0.716604	1.52578
			Hiidenvesi	Cladocera	Ter	0.0440552	0.0977426	0.173899	1.52578
			Hiidenvesi	Copepods	Ter	2.43362e-05	0.0013573	0.016539	1.52578
			Hiidenvesi	Perch_large	Ter	0.0121905	0.0304201	0.0659605	1.52578
			Hiidenvesi	Perch_medium	Ter	0.0048298	0.0135502	0.0323888	1.52578
			Hiidenvesi	Perch_small	Ter	0.000438171	0.00268523	0.00881102	1.52578
			Hiidenvesi	Pike	Ter	0.0202265	0.0579088	0.137908	1.52578
			Hiidenvesi	Roach_large	Ter	0.00406172	0.0123813	0.0302802	1.52578
			Hiidenvesi	Roach_small	Ter	0.000446539	0.00492879	0.0196635	1.52578
			Hiidenvesi	Ruffe	Ter	0.054468	0.107884	0.171018	1.52578
			Hiidenvesi	Smelt	Ter	2.33565e-05	0.000710396	0.00505436	1.52578
			Hiidenvesi	Vendace	Ter	0.000179396	0.00230844	0.0151819	1.52578
			Hirvijarvi	Asellus_littoral	Ter	0.514293	0.641932	0.768058	-2.88736
			Hirvijarvi	Bulk_BMI_littoral	Ter	0.410836	0.54124	0.662988	-2.88736
			Hirvijarvi	Bulk_BMI_profundal	Ter	0.74048	0.861423	0.940874	-2.88736
			Hirvijarvi	Bulk_ZPL	Ter	0.226874	0.365488	0.507872	-2.88736
			Hirvijarvi	Chaoborus	Ter	0.0087446	0.227279	0.460839	-2.88736
			Hirvijarvi	Chironomid_littoral	Ter	0.581945	0.721135	0.848231	-2.88736
			Hirvijarvi	Chironomid_Profundal	Ter	0.910713	0.964808	0.988657	-2.88736
			Hirvijarvi	Perch_large	Ter	0.663397	0.760416	0.844492	-2.88736
			Hirvijarvi	Perch_medium	Ter	0.409804	0.526653	0.631266	-2.88736
			Hirvijarvi	Perch_small	Ter	0.160615	0.290569	0.422765	-2.88736
			Hirvijarvi	Pike	Ter	0.617936	0.728674	0.82374	-2.88736
			Hirvijarvi	Roach_large	Ter	0.291999	0.41043	0.521489	-2.88736
			Hirvijarvi	Ruffe	Ter	0.451773	0.568021	0.668741	-2.88736
			Horkajarvi	Asellus_littoral	Ter	0.610771	0.754843	0.855784	-3.58084
			Horkajarvi	Bulk_BMI_littoral	Ter	0.520669	0.675335	0.800823	-3.58084
			Horkajarvi	Bulk_ZPL	Ter	0.400974	0.562767	0.71479	-3.58084
			Horkajarvi	Chaoborus	Ter	0.0196479	0.491745	0.766665	-3.58084
			Horkajarvi	Chironomid_littoral	Ter	0.74869	0.863056	0.938572	-3.58084
			Horkajarvi	Cladocera	Ter	0.400799	0.600481	0.755822	-3.58084
			Horkajarvi	Copepods	Ter	0.00060856	0.0266547	0.146615	-3.58084
			Horkajarvi	Perch_large	Ter	0.827681	0.905989	0.954331	-3.58084
			Horkajarvi	Perch_medium	Ter	0.621125	0.764141	0.868792	-3.58084
			Joroisselka	Asellus_littoral	Ter	0.498102	0.612102	0.708816	-0.335518
			Joroisselka	Bleak	Ter	0.0766935	0.143401	0.220592	-0.335518
			Joroisselka	Bulk_BMI_littoral	Ter	0.348461	0.462946	0.568802	-0.335518
			Joroisselka	Bulk_BMI_profundal	Ter	0.622713	0.737589	0.827917	-0.335518
			Joroisselka	Bulk_ZPL	Ter	0.0799393	0.143755	0.21844	-0.335518
			Joroisselka	Chaoborus	Ter	0.00198247	0.0223516	0.069165	-0.335518
			Joroisselka	Chironomid_littoral	Ter	0.278269	0.399334	0.517858	-0.335518
			Joroisselka	Chironomid_Profundal	Ter	0.796972	0.882272	0.936387	-0.335518
			Joroisselka	Cladocera	Ter	0.17652	0.268245	0.365633	-0.335518
			Joroisselka	Copepods	Ter	0.000139747	0.00496854	0.0389355	-0.335518
			Joroisselka	Perch_large	Ter	0.167289	0.249539	0.335016	-0.335518
			Joroisselka	Perch_medium	Ter	0.0662548	0.11675	0.178596	-0.335518
			Joroisselka	Perch_small	Ter	0.0109093	0.0322548	0.0683775	-0.335518
			Joroisselka	Pike	Ter	0.210896	0.312335	0.408829	-0.335518
			Joroisselka	Roach_large	Ter	0.0486109	0.093188	0.150447	-0.335518
			Joroisselka	Roach_small	Ter	0.00862138	0.0452996	0.10072	-0.335518
			Joroisselka	Ruffe	Ter	0.238404	0.328088	0.419607	-0.335518
			Joroisselka	Smelt	Ter	0.000192187	0.0055426	0.0309916	-0.335518
			Joroisselka	Vendace	Ter	0.0112246	0.0485816	0.120904	-0.335518
			Jyvasjarvi	Asellus_littoral	Ter	0.639351	0.708915	0.771146	-0.120137
			Jyvasjarvi	Bleak	Ter	0.105942	0.181063	0.258231	-0.120137
			Jyvasjarvi	Bulk_BMI_littoral	Ter	0.484875	0.567144	0.642318	-0.120137
			Jyvasjarvi	Bulk_BMI_profundal	Ter	0.742889	0.804291	0.854851	-0.120137
			Jyvasjarvi	Bulk_ZPL	Ter	0.112544	0.19411	0.273226	-0.120137
			Jyvasjarvi	Chaoborus	Ter	0.00274957	0.0282196	0.0815882	-0.120137
			Jyvasjarvi	Chironomid_littoral	Ter	0.379625	0.479944	0.575153	-0.120137
			Jyvasjarvi	Chironomid_Profundal	Ter	0.867587	0.913245	0.947747	-0.120137
			Jyvasjarvi	Cladocera	Ter	0.263894	0.351825	0.427001	-0.120137
			Jyvasjarvi	Copepods	Ter	0.000204768	0.00737433	0.0573332	-0.120137
			Jyvasjarvi	Perch_large	Ter	0.224986	0.299626	0.379327	-0.120137
			Jyvasjarvi	Perch_medium	Ter	0.091957	0.147268	0.211743	-0.120137
			Jyvasjarvi	Perch_small	Ter	0.0136208	0.040497	0.0806686	-0.120137
			Jyvasjarvi	Pike	Ter	0.27582	0.376676	0.47929	-0.120137
			Jyvasjarvi	Roach_large	Ter	0.0668228	0.120954	0.182928	-0.120137
			Jyvasjarvi	Ruffe	Ter	0.339961	0.413383	0.488802	-0.120137
			Jyvasjarvi	Smelt	Ter	0.000268522	0.00747778	0.0393325	-0.120137
			Kakkisenjarvi	Asellus_littoral	Ter	0.681611	0.789595	0.868969	-2.60264
			Kakkisenjarvi	Bulk_BMI_littoral	Ter	0.58644	0.705905	0.801443	-2.60264
			Kakkisenjarvi	Bulk_ZPL	Ter	0.371848	0.511121	0.644562	-2.60264
			Kakkisenjarvi	Chironomid_Profundal	Ter	0.952685	0.980223	0.993085	-2.60264
			Kakkisenjarvi	Cladocera	Ter	0.445269	0.591943	0.724908	-2.60264
			Kakkisenjarvi	Copepods	Ter	0.000659043	0.0233369	0.135399	-2.60264
			Kakkisenjarvi	Perch_large	Ter	0.762738	0.839382	0.898818	-2.60264
			Kakkisenjarvi	Perch_medium	Ter	0.532905	0.648356	0.749198	-2.60264
			Kakkisenjarvi	Perch_small	Ter	0.243127	0.393047	0.537172	-2.60264
			Kakkisenjarvi	Roach_large	Ter	0.420302	0.539449	0.653944	-2.60264
			Kakkisenjarvi	Roach_small	Ter	0.0832273	0.413882	0.663572	-2.60264
			Kakkisenjarvi	Ruffe	Ter	0.602713	0.712562	0.79967	-2.60264
			Kakskerranjarvi	Asellus_littoral	Ter	0.611205	0.815957	0.911221	2.75921
			Kakskerranjarvi	Bulk_BMI_littoral	Ter	0.40383	0.664216	0.817695	2.75921
			Kakskerranjarvi	Bulk_BMI_profundal	Ter	0.552715	0.779447	0.895371	2.75921
			Kakskerranjarvi	Bulk_ZPL	Ter	0.0393668	0.114189	0.231775	2.75921
			Kakskerranjarvi	Chaoborus	Ter	0.000158083	0.00369844	0.0366973	2.75921
			Kakskerranjarvi	Chironomid_Profundal	Ter	0.632022	0.839615	0.923376	2.75921
			Kakskerranjarvi	Cladocera	Ter	0.160512	0.339167	0.525903	2.75921
			Kakskerranjarvi	Copepods	Ter	6.78644e-05	0.00608026	0.0879312	2.75921
			Kakskerranjarvi	Perch_large	Ter	0.0166517	0.0653637	0.185908	2.75921
			Kakskerranjarvi	Perch_medium	Ter	0.00741077	0.0320634	0.102541	2.75921
			Kakskerranjarvi	Perch_small	Ter	0.000553788	0.00547567	0.0260294	2.75921
			Kakskerranjarvi	Pike	Ter	0.0308694	0.150867	0.407174	2.75921
			Kakskerranjarvi	Roach_large	Ter	0.00637207	0.0320689	0.114052	2.75921
			Kakskerranjarvi	Roach_small	Ter	0.000512851	0.011835	0.0795947	2.75921
			Kakskerranjarvi	Ruffe	Ter	0.123821	0.339368	0.55251	2.75921
			Kakskerranjarvi	Smelt	Ter	4.41553e-05	0.00194465	0.0192013	2.75921
			Koylionjarvi	Asellus_littoral	Ter	0.632943	0.772201	0.871782	4.7724
			Koylionjarvi	Bleak	Ter	0.000822073	0.00716323	0.0385183	4.7724
			Koylionjarvi	Bulk_BMI_littoral	Ter	0.403482	0.566421	0.72363	4.7724
			Koylionjarvi	Bulk_BMI_profundal	Ter	0.375227	0.61679	0.782408	4.7724
			Koylionjarvi	Bulk_ZPL	Ter	0.00898153	0.0409224	0.119906	4.7724
			Koylionjarvi	Chironomid_littoral	Ter	0.0311103	0.109822	0.237237	4.7724
			Koylionjarvi	Chironomid_Profundal	Ter	0.386456	0.610993	0.790833	4.7724
			Koylionjarvi	Cladocera	Ter	0.0569712	0.205883	0.404667	4.7724
			Koylionjarvi	Copepods	Ter	1.28507e-05	0.00278002	0.0823823	4.7724
			Koylionjarvi	Perch_large	Ter	0.00197358	0.0100119	0.0403241	4.7724
			Koylionjarvi	Perch_medium	Ter	0.00095106	0.00524236	0.0228824	4.7724
			Koylionjarvi	Perch_small	Ter	3.25502e-05	0.000657767	0.0050867	4.7724
			Koylionjarvi	Pike	Ter	0.0043948	0.0352264	0.174913	4.7724
			Koylionjarvi	Roach_large	Ter	0.000932076	0.00630128	0.0303525	4.7724
			Koylionjarvi	Roach_small	Ter	3.03319e-05	0.00196613	0.029255	4.7724
			Koylionjarvi	Ruffe	Ter	0.0516931	0.171007	0.322948	4.7724
			Koylionjarvi	Smelt	Ter	4.31782e-06	0.000409977	0.00939098	4.7724
			Kuhajarvi	Asellus_littoral	Ter	0.14662	0.356007	0.57483	0.548778
			Kuhajarvi	Bulk_BMI_littoral	Ter	0.0804212	0.221372	0.41579	0.548778
			Kuhajarvi	Bulk_BMI_profundal	Ter	0.189016	0.439508	0.664727	0.548778
			Kuhajarvi	Bulk_ZPL	Ter	0.010555	0.0391612	0.0967879	0.548778
			Kuhajarvi	Chironomid_littoral	Ter	0.0437877	0.131384	0.279216	0.548778
			Kuhajarvi	Chironomid_Profundal	Ter	0.341874	0.635195	0.832194	0.548778
			Kuhajarvi	Cladocera	Ter	0.0285078	0.0957095	0.218395	0.548778
			Kuhajarvi	Copepods	Ter	2.83057e-05	0.00134277	0.0159604	0.548778
			Kuhajarvi	Perch_large	Ter	0.0145228	0.0524357	0.13632	0.548778
			Kuhajarvi	Perch_medium	Ter	0.00597763	0.0224737	0.0634705	0.548778
			Kuhajarvi	Perch_small	Ter	0.00084238	0.00489102	0.0194721	0.548778
			Kuhajarvi	Pike	Ter	0.022181	0.0813522	0.216604	0.548778
			Kuhajarvi	Roach_large	Ter	0.004727	0.0186752	0.0570646	0.548778
			Kuhajarvi	Roach_small	Ter	0.000919308	0.0079459	0.0327838	0.548778
			Kuhajarvi	Ruffe	Ter	0.0358196	0.114377	0.246071	0.548778
			Kuontijarvi	Asellus_littoral	Ter	0.16317	0.333683	0.509545	-0.113298
			Kuontijarvi	Bulk_BMI_littoral	Ter	0.0929125	0.21269	0.355204	-0.113298
			Kuontijarvi	Bulk_BMI_profundal	Ter	0.242713	0.458664	0.649603	-0.113298
			Kuontijarvi	Bulk_ZPL	Ter	0.0161551	0.0463254	0.100745	-0.113298
			Kuontijarvi	Chironomid_littoral	Ter	0.0647354	0.160161	0.289968	-0.113298
			Kuontijarvi	Chironomid_Profundal	Ter	0.454331	0.68423	0.833111	-0.113298
			Kuontijarvi	Cladocera	Ter	0.0380592	0.0992741	0.190921	-0.113298
			Kuontijarvi	Copepods	Ter	3.8778e-05	0.00147006	0.0133045	-0.113298
			Kuontijarvi	Perch_large	Ter	0.0306315	0.0799651	0.165607	-0.113298
			Kuontijarvi	Perch_medium	Ter	0.0115935	0.0335889	0.0780229	-0.113298
			Kuontijarvi	Perch_small	Ter	0.00201219	0.00825256	0.0239543	-0.113298
			Kuontijarvi	Pike	Ter	0.0416778	0.10965	0.22635	-0.113298
			Kuontijarvi	Roach_large	Ter	0.00881825	0.0269642	0.0644618	-0.113298
			Majajarvi	Asellus_littoral	Ter	0.317911	0.53455	0.703969	-3.56102
			Majajarvi	Bulk_BMI_littoral	Ter	0.250796	0.436358	0.604249	-3.56102
			Majajarvi	Bulk_ZPL	Ter	0.169401	0.322891	0.482107	-3.56102
			Majajarvi	Chironomid_littoral	Ter	0.503043	0.694995	0.836878	-3.56102
			Majajarvi	Cladocera	Ter	0.18076	0.354164	0.538545	-3.56102
			Majajarvi	Copepods	Ter	0.000200978	0.00940402	0.065239	-3.56102
			Majajarvi	Perch_large	Ter	0.627358	0.773549	0.888021	-3.56102
			Majajarvi	Perch_small	Ter	0.173223	0.323173	0.454397	-3.56102
			Majajarvi	Pike	Ter	0.518231	0.714885	0.870726	-3.56102
			Niemisjarvi	Asellus_littoral	Ter	0.484158	0.597053	0.694961	-0.825902
			Niemisjarvi	Bleak	Ter	0.109943	0.187459	0.274287	-0.825902
			Niemisjarvi	Bulk_BMI_littoral	Ter	0.343694	0.456628	0.560373	-0.825902
			Niemisjarvi	Bulk_BMI_profundal	Ter	0.639408	0.75022	0.838075	-0.825902
			Niemisjarvi	Bulk_ZPL	Ter	0.096036	0.163069	0.240629	-0.825902
			Niemisjarvi	Chironomid_littoral	Ter	0.323687	0.44256	0.558345	-0.825902
			Niemisjarvi	Chironomid_Profundal	Ter	0.823858	0.898291	0.948398	-0.825902
			Niemisjarvi	Perch_large	Ter	0.228618	0.318728	0.415913	-0.825902
			Niemisjarvi	Perch_medium	Ter	0.0961677	0.153279	0.228246	-0.825902
			Niemisjarvi	Perch_small	Ter	0.0181158	0.0468963	0.091452	-0.825902
			Niemisjarvi	Pike	Ter	0.268765	0.368764	0.468211	-0.825902
			Niemisjarvi	Roach_large	Ter	0.0666518	0.119224	0.18401	-0.825902
			Niemisjarvi	Roach_small	Ter	0.0119518	0.0620694	0.125351	-0.825902
			Niemisjarvi	Ruffe	Ter	0.261441	0.35084	0.44156	-0.825902
			Paajarvi	Asellus_littoral	Ter	0.17632	0.288821	0.4081	0.234369
			Paajarvi	Bulk_BMI_littoral	Ter	0.100303	0.17629	0.271332	0.234369
			Paajarvi	Bulk_BMI_profundal	Ter	0.254016	0.38476	0.500945	0.234369
			Paajarvi	Bulk_ZPL	Ter	0.014487	0.0326748	0.0633315	0.234369
			Paajarvi	Chironomid_littoral	Ter	0.0590403	0.113599	0.196398	0.234369
			Paajarvi	Chironomid_Profundal	Ter	0.435811	0.597833	0.73833	0.234369
			Paajarvi	Cladocera	Ter	0.0385374	0.0760091	0.13158	0.234369
			Paajarvi	Copepods	Ter	2.57284e-05	0.00109644	0.0102182	0.234369
			Paajarvi	Perch_large	Ter	0.0240061	0.0500704	0.0912541	0.234369
			Paajarvi	Perch_medium	Ter	0.00937467	0.0210426	0.0419079	0.234369
			Paajarvi	Perch_small	Ter	0.00136403	0.00498483	0.0132802	0.234369
			Paajarvi	Roach_large	Ter	0.00694457	0.0172928	0.0348413	0.234369
			Paajarvi	Ruffe	Ter	0.0534108	0.0941942	0.152295	0.234369
			Paajarvi	Smelt	Ter	3.47023e-05	0.000987223	0.00575911	0.234369
			Paajarvi	Vendace	Ter	0.00104669	0.00641387	0.0229973	0.234369
			Pankajarvi	Asellus_littoral	Ter	0.578558	0.689312	0.776643	-1.03397
			Pankajarvi	Bleak	Ter	0.18197	0.285067	0.396384	-1.03397
			Pankajarvi	Bulk_BMI_littoral	Ter	0.438508	0.557966	0.664154	-1.03397
			Pankajarvi	Bulk_BMI_profundal	Ter	0.72847	0.824727	0.894749	-1.03397
			Pankajarvi	Bulk_ZPL	Ter	0.149798	0.240351	0.341939	-1.03397
			Pankajarvi	Chaoborus	Ter	0.00425296	0.0580067	0.145821	-1.03397
			Pankajarvi	Chironomid_littoral	Ter	0.441271	0.565896	0.681057	-1.03397
			Pankajarvi	Chironomid_Profundal	Ter	0.880964	0.934937	0.969408	-1.03397
			Pankajarvi	Copepods	Ter	0.000266863	0.00837144	0.0600321	-1.03397
			Pankajarvi	Perch_large	Ter	0.343617	0.45337	0.555421	-1.03397
			Pankajarvi	Perch_medium	Ter	0.158059	0.240846	0.339099	-1.03397
			Pankajarvi	Perch_small	Ter	0.0342809	0.0807107	0.149786	-1.03397
			Pankajarvi	Pike	Ter	0.38446	0.497666	0.602682	-1.03397
			Pankajarvi	Roach_large	Ter	0.11026	0.188732	0.277381	-1.03397
			Pankajarvi	Roach_small	Ter	0.0198365	0.104936	0.198138	-1.03397
			Pankajarvi	Ruffe	Ter	0.359363	0.4635	0.566087	-1.03397
			Pesosjarvi	Bulk_BMI_littoral	Ter	0.339472	0.477434	0.597706	-1.64515
			Pesosjarvi	Bulk_BMI_profundal	Ter	0.651885	0.789513	0.892156	-1.64515
			Pesosjarvi	Bulk_ZPL	Ter	0.12765	0.220681	0.327718	-1.64515
			Pesosjarvi	Chironomid_littoral	Ter	0.394857	0.552179	0.675532	-1.64515
			Pesosjarvi	Chironomid_Profundal	Ter	0.855393	0.928348	0.970215	-1.64515
			Pesosjarvi	Cladocera	Ter	0.213943	0.322677	0.42905	-1.64515
			Pesosjarvi	Copepods	Ter	0.000222195	0.00711006	0.0452498	-1.64515
			Pesosjarvi	Perch_large	Ter	0.348175	0.490582	0.604026	-1.64515
			Pesosjarvi	Perch_medium	Ter	0.161326	0.262176	0.372671	-1.64515
			Pusulanjarvi	Asellus_littoral	Ter	0.43149	0.556041	0.664364	0.89042
			Pusulanjarvi	Bleak	Ter	0.0191924	0.0492836	0.0998198	0.89042
			Pusulanjarvi	Bulk_BMI_littoral	Ter	0.273249	0.386663	0.49611	0.89042
			Pusulanjarvi	Bulk_BMI_profundal	Ter	0.495847	0.617623	0.72545	0.89042
			Pusulanjarvi	Bulk_ZPL	Ter	0.033305	0.0741692	0.133135	0.89042
			Pusulanjarvi	Chaoborus	Ter	0.00047747	0.00580364	0.0249529	0.89042
			Pusulanjarvi	Chironomid_littoral	Ter	0.128138	0.226133	0.342021	0.89042
			Pusulanjarvi	Chironomid_Profundal	Ter	0.663007	0.773567	0.854278	0.89042
			Pusulanjarvi	Cladocera	Ter	0.101432	0.181017	0.284987	0.89042
			Pusulanjarvi	Copepods	Ter	6.44475e-05	0.00285219	0.0281019	0.89042
			Pusulanjarvi	Perch_large	Ter	0.0424946	0.085878	0.151317	0.89042
			Pusulanjarvi	Perch_medium	Ter	0.0170134	0.0386097	0.0744248	0.89042
			Pusulanjarvi	Perch_small	Ter	0.00180984	0.00837439	0.0239312	0.89042
			Pusulanjarvi	Pike	Ter	0.0645728	0.140024	0.25099	0.89042
			Pusulanjarvi	Roach_large	Ter	0.0133661	0.0331892	0.069072	0.89042
			Pusulanjarvi	Roach_small	Ter	0.00183145	0.0141119	0.0444773	0.89042
			Pusulanjarvi	Ruffe	Ter	0.126859	0.207989	0.300695	0.89042
			Pusulanjarvi	Smelt	Ter	7.10843e-05	0.00197558	0.0115105	0.89042
			Pyhajarvi	Asellus_littoral	Ter	0.313042	0.493351	0.646372	3.9752
			Pyhajarvi	Bleak	Ter	0.000537833	0.00364543	0.0175194	3.9752
			Pyhajarvi	Bulk_BMI_littoral	Ter	0.143918	0.286221	0.438363	3.9752
			Pyhajarvi	Bulk_BMI_profundal	Ter	0.200344	0.358005	0.509667	3.9752
			Pyhajarvi	Bulk_ZPL	Ter	0.00373941	0.0163983	0.0499994	3.9752
			Pyhajarvi	Cladocera	Ter	0.0216698	0.0795971	0.195391	3.9752
			Pyhajarvi	Copepods	Ter	6.49846e-06	0.000951994	0.0241221	3.9752
			Pyhajarvi	Perch_large	Ter	0.00117232	0.00548207	0.020738	3.9752
			Pyhajarvi	Perch_medium	Ter	0.000574836	0.0027581	0.011522	3.9752
			Pyhajarvi	Perch_small	Ter	2.41696e-05	0.000386102	0.0026748	3.9752
			Pyhajarvi	Pike	Ter	0.00234843	0.0169093	0.0817625	3.9752
			Pyhajarvi	Roach_large	Ter	0.000514931	0.00318376	0.0126976	3.9752
			Pyhajarvi	Roach_small	Ter	2.57438e-05	0.0010518	0.0111348	3.9752
			Pyhajarvi	Ruffe	Ter	0.0224625	0.0694304	0.144149	3.9752
			Pyhajarvi	Smelt	Ter	2.78279e-06	0.000196211	0.00327231	3.9752
			Ruokojarvi	Asellus_littoral	Ter	0.527367	0.669959	0.77348	-0.913896
			Ruokojarvi	Bleak	Ter	0.147903	0.251347	0.367509	-0.913896
			Ruokojarvi	Bulk_BMI_littoral	Ter	0.395368	0.534964	0.655239	-0.913896
			Ruokojarvi	Bulk_BMI_profundal	Ter	0.686973	0.806137	0.890383	-0.913896
			Ruokojarvi	Bulk_ZPL	Ter	0.126384	0.216214	0.316951	-0.913896
			Ruokojarvi	Chaoborus	Ter	0.0038297	0.0475071	0.123502	-0.913896
			Ruokojarvi	Chironomid_Profundal	Ter	0.85501	0.926059	0.965757	-0.913896
			Ruokojarvi	Cladocera	Ter	0.229562	0.347537	0.471107	-0.913896
			Ruokojarvi	Copepods	Ter	0.000221448	0.00749775	0.0568322	-0.913896
			Ruokojarvi	Perch_large	Ter	0.278459	0.408718	0.527621	-0.913896
			Ruokojarvi	Perch_medium	Ter	0.12426	0.211552	0.310551	-0.913896
			Ruokojarvi	Perch_small	Ter	0.026489	0.0668811	0.128643	-0.913896
			Ruokojarvi	Pike	Ter	0.313733	0.458764	0.582506	-0.913896
			Ruokojarvi	Roach_large	Ter	0.0878303	0.164276	0.255853	-0.913896
			Ruokojarvi	Roach_small	Ter	0.017192	0.088539	0.182204	-0.913896
			Ruokojarvi	Ruffe	Ter	0.30204	0.434572	0.551842	-0.913896
			Ruokojarvi	Smelt	Ter	0.000322197	0.0105634	0.0618746	-0.913896
			Saaksjarvi	Asellus_littoral	Ter	0.407057	0.497157	0.590701	0.769122
			Saaksjarvi	Bulk_BMI_littoral	Ter	0.246329	0.33497	0.434528	0.769122
			Saaksjarvi	Bulk_BMI_profundal	Ter	0.476462	0.569826	0.660419	0.769122
			Saaksjarvi	Bulk_ZPL	Ter	0.0299767	0.0626541	0.104719	0.769122
			Saaksjarvi	Chironomid_littoral	Ter	0.122597	0.196289	0.285946	0.769122
			Saaksjarvi	Chironomid_Profundal	Ter	0.649872	0.741309	0.816154	0.769122
			Saaksjarvi	Cladocera	Ter	0.0895699	0.152872	0.229407	0.769122
			Saaksjarvi	Copepods	Ter	5.22224e-05	0.00237306	0.0216936	0.769122
			Saaksjarvi	Perch_large	Ter	0.0408441	0.0765602	0.13246	0.769122
			Saaksjarvi	Perch_medium	Ter	0.0159588	0.0339555	0.0647739	0.769122
			Saaksjarvi	Perch_small	Ter	0.00174189	0.00753317	0.0204803	0.769122
			Saaksjarvi	Pike	Ter	0.0584028	0.121724	0.22594	0.769122
			Saaksjarvi	Roach_large	Ter	0.0119824	0.0291104	0.0579978	0.769122
			Saaksjarvi	Roach_small	Ter	0.00172845	0.0125878	0.0378321	0.769122
			Saaksjarvi	Ruffe	Ter	0.114652	0.176556	0.252395	0.769122
			Saaskjarvi	Asellus_littoral	Ter	0.49713	0.636628	0.752745	3.49134
			Saaskjarvi	Bleak	Ter	0.00166499	0.00979808	0.0381351	3.49134
			Saaskjarvi	Bulk_BMI_littoral	Ter	0.283464	0.425989	0.55741	3.49134
			Saaskjarvi	Bulk_BMI_profundal	Ter	0.352222	0.534529	0.68089	3.49134
			Saaskjarvi	Bulk_ZPL	Ter	0.0100634	0.0360433	0.0886631	3.49134
			Saaskjarvi	Chaoborus	Ter	2.46904e-05	0.000798445	0.0100519	3.49134
			Saaskjarvi	Chironomid_littoral	Ter	0.0363765	0.103868	0.213661	3.49134
			Saaskjarvi	Chironomid_Profundal	Ter	0.41768	0.589884	0.746376	3.49134
			Saaskjarvi	Cladocera	Ter	0.0549266	0.149808	0.283075	3.49134
			Saaskjarvi	Copepods	Ter	1.82706e-05	0.00197774	0.0396445	3.49134
			Saaskjarvi	Perch_large	Ter	0.00376174	0.0149067	0.0451683	3.49134
			Saaskjarvi	Perch_medium	Ter	0.00171597	0.00728469	0.0245308	3.49134
			Saaskjarvi	Perch_small	Ter	8.58821e-05	0.00109259	0.00639642	3.49134
			Saaskjarvi	Pike	Ter	0.00754961	0.0410753	0.153541	3.49134
			Saaskjarvi	Roach_large	Ter	0.00158451	0.00794319	0.0280932	3.49134
			Saaskjarvi	Roach_small	Ter	8.58242e-05	0.00273765	0.0225203	3.49134
			Saaskjarvi	Ruffe	Ter	0.0552212	0.137325	0.239494	3.49134
			Saaskjarvi	Smelt	Ter	8.7157e-06	0.000478001	0.006183	3.49134
			Suuri-Vahvanen	Asellus_littoral	Ter	0.436122	0.576117	0.689392	-1.43905
			Suuri-Vahvanen	Bleak	Ter	0.162768	0.250354	0.345722	-1.43905
			Suuri-Vahvanen	Bulk_BMI_littoral	Ter	0.313449	0.4448	0.560663	-1.43905
			Suuri-Vahvanen	Bulk_BMI_profundal	Ter	0.622507	0.75992	0.86669	-1.43905
			Suuri-Vahvanen	Bulk_ZPL	Ter	0.108308	0.186388	0.27736	-1.43905
			Suuri-Vahvanen	Chironomid_littoral	Ter	0.347048	0.495179	0.625022	-1.43905
			Suuri-Vahvanen	Chironomid_Profundal	Ter	0.829982	0.914387	0.962107	-1.43905
			Suuri-Vahvanen	Cladocera	Ter	0.181222	0.286832	0.402687	-1.43905
			Suuri-Vahvanen	Perch_large	Ter	0.301074	0.417197	0.518627	-1.43905
			Suuri-Vahvanen	Perch_medium	Ter	0.131842	0.211175	0.302283	-1.43905
			Suuri-Vahvanen	Perch_small	Ter	0.0311608	0.0727534	0.133431	-1.43905
			Suuri-Vahvanen	Roach_large	Ter	0.0919442	0.158174	0.235651	-1.43905
			Suuri-Vahvanen	Roach_small	Ter	0.0154432	0.0897136	0.179523	-1.43905
			Suuri-Vahvanen	Ruffe	Ter	0.264926	0.378571	0.483299	-1.43905
			Suuri-Vahvanen	Smelt	Ter	0.000259236	0.00972874	0.0712965	-1.43905
			Suuri Jukajarvi	Asellus_littoral	Ter	0.245417	0.375779	0.503119	-0.627202
			Suuri Jukajarvi	Bleak	Ter	0.0356298	0.0732159	0.128477	-0.627202
			Suuri Jukajarvi	Bulk_BMI_littoral	Ter	0.151921	0.252063	0.361256	-0.627202
			Suuri Jukajarvi	Bulk_BMI_profundal	Ter	0.375969	0.532746	0.68214	-0.627202
			Suuri Jukajarvi	Bulk_ZPL	Ter	0.0329013	0.0675519	0.119057	-0.627202
			Suuri Jukajarvi	Chironomid_littoral	Ter	0.123174	0.225878	0.342981	-0.627202
			Suuri Jukajarvi	Chironomid_Profundal	Ter	0.618399	0.763115	0.869214	-0.627202
			Suuri Jukajarvi	Cladocera	Ter	0.0684241	0.12888	0.20507	-0.627202
			Suuri Jukajarvi	Perch_large	Ter	0.075024	0.138359	0.218951	-0.627202
			Suuri Jukajarvi	Perch_medium	Ter	0.0295872	0.0590882	0.105176	-0.627202
			Suuri Jukajarvi	Perch_small	Ter	0.0055545	0.0159613	0.0360803	-0.627202
			Suuri Jukajarvi	Roach_large	Ter	0.0213538	0.0451675	0.0808232	-0.627202
			Suuri Jukajarvi	Ruffe	Ter	0.0990865	0.171371	0.257514	-0.627202
			Suuri Jukajarvi	Smelt	Ter	8.03193e-05	0.00249521	0.0155833	-0.627202
			Suuri Jukajarvi	Vendace	Ter	0.00705269	0.0267719	0.0680397	-0.627202
			Tottijarvi	Asellus_littoral	Ter	0.376673	0.541288	0.669317	3.07919
			Tottijarvi	Bleak	Ter	0.00167614	0.00896336	0.0320311	3.07919
			Tottijarvi	Bulk_BMI_littoral	Ter	0.219962	0.337537	0.45245	3.07919
			Tottijarvi	Bulk_BMI_profundal	Ter	0.291307	0.462353	0.6085	3.07919
			Tottijarvi	Bulk_ZPL	Ter	0.00807436	0.0287552	0.0732345	3.07919
			Tottijarvi	Chironomid_littoral	Ter	0.0324194	0.0854533	0.178208	3.07919
			Tottijarvi	Chironomid_Profundal	Ter	0.368128	0.542207	0.689211	3.07919
			Tottijarvi	Cladocera	Ter	0.0398763	0.113772	0.232106	3.07919
			Tottijarvi	Copepods	Ter	1.62808e-05	0.00150036	0.0271548	3.07919
			Tottijarvi	Perch_large	Ter	0.00411573	0.0140556	0.0381224	3.07919
			Tottijarvi	Perch_medium	Ter	0.00176581	0.0067825	0.0203052	3.07919
			Tottijarvi	Perch_small	Ter	9.75237e-05	0.00105378	0.00535256	3.07919
			Tottijarvi	Roach_large	Ter	0.00155554	0.00705073	0.0229871	3.07919
			Tottijarvi	Roach_small	Ter	0.000106665	0.00253537	0.0169046	3.07919
			Tottijarvi	Ruffe	Ter	0.0448658	0.107159	0.18516	3.07919
			Valkea-Kotinen	Asellus_littoral	Ter	0.385778	0.615591	0.767277	-3.05806
			Valkea-Kotinen	Bulk_BMI_littoral	Ter	0.303194	0.510377	0.673517	-3.05806
			Valkea-Kotinen	Bulk_ZPL	Ter	0.175189	0.347921	0.518319	-3.05806
			Valkea-Kotinen	Chaoborus	Ter	0.00875564	0.22953	0.446491	-3.05806
			Valkea-Kotinen	Chironomid_littoral	Ter	0.494646	0.714811	0.84863	-3.05806
			Valkea-Kotinen	Chironomid_Profundal	Ter	0.888924	0.962392	0.988272	-3.05806
			Valkea-Kotinen	Perch_medium	Ter	0.359858	0.522381	0.670575	-3.05806
			Valkea-Kotinen	Pike	Ter	0.538188	0.717316	0.857604	-3.05806
			Vesijarvi	Asellus_littoral	Ter	0.409519	0.581657	0.730427	3.12949
			Vesijarvi	Bleak	Ter	0.00190481	0.0101128	0.0382983	3.12949
			Vesijarvi	Bulk_BMI_littoral	Ter	0.208042	0.378753	0.549231	3.12949
			Vesijarvi	Bulk_BMI_profundal	Ter	0.32962	0.50075	0.658539	3.12949
			Vesijarvi	Chironomid_littoral	Ter	0.0322821	0.0977191	0.217553	3.12949
			Vesijarvi	Chironomid_Profundal	Ter	0.405132	0.574785	0.743198	3.12949
			Vesijarvi	Cladocera	Ter	0.041806	0.131011	0.271537	3.12949
			Vesijarvi	Perch_large	Ter	0.0043763	0.0159906	0.0492321	3.12949
			Vesijarvi	Perch_medium	Ter	0.00184396	0.00759987	0.0247392	3.12949
			Vesijarvi	Roach_large	Ter	0.00165356	0.00826417	0.0265259	3.12949
			Vesijarvi	Roach_small	Ter	0.000110532	0.00281018	0.020671	3.12949
			Vesijarvi	Ruffe	Ter	0.0466592	0.124662	0.235506	3.12949
			Vesijarvi	Smelt	Ter	9.78282e-06	0.000491307	0.00568484	3.12949
			Vesijarvi	Vendace	Ter	1.85972e-05	0.000631761	0.00845193	3.12949
			Viippero	Asellus_littoral	Ter	0.606292	0.723044	0.815937	-2.15593
			Viippero	Bulk_BMI_littoral	Ter	0.492411	0.618035	0.722852	-2.15593
			Viippero	Bulk_ZPL	Ter	0.245558	0.375221	0.503674	-2.15593
			Viippero	Chaoborus	Ter	0.00917685	0.173674	0.360741	-2.15593
			Viippero	Chironomid_littoral	Ter	0.602993	0.726687	0.827347	-2.15593
			Viippero	Chironomid_Profundal	Ter	0.923199	0.965905	0.987087	-2.15593
			Viippero	Cladocera	Ter	0.342366	0.476465	0.605315	-2.15593
			Viippero	Copepods	Ter	0.000401538	0.014224	0.0907032	-2.15593
			Viippero	Perch_large	Ter	0.607649	0.713661	0.795327	-2.15593
			Viippero	Perch_medium	Ter	0.36135	0.4753	0.58341	-2.15593
			Viippero	Perch_small	Ter	0.1226	0.226636	0.347895	-2.15593
			Viippero	Pike	Ter	0.588663	0.704932	0.802862	-2.15593
			Viippero	Roach_large	Ter	0.261569	0.374204	0.488079	-2.15593
			Viippero	Roach_small	Ter	0.0463234	0.255538	0.439725	-2.15593
			Viippero	Ruffe	Ter	0.475643	0.594557	0.696522	-2.15593
			Viitaanjarvi	Asellus_littoral	Ter	0.548582	0.650104	0.740231	-1.66022
			Viitaanjarvi	Bleak	Ter	0.257784	0.353669	0.451685	-1.66022
			Viitaanjarvi	Bulk_BMI_littoral	Ter	0.426233	0.526894	0.620546	-1.66022
			Viitaanjarvi	Bulk_BMI_profundal	Ter	0.729085	0.823975	0.897078	-1.66022
			Viitaanjarvi	Bulk_ZPL	Ter	0.177525	0.258177	0.348583	-1.66022
			Viitaanjarvi	Chaoborus	Ter	0.00561508	0.0876603	0.198741	-1.66022
			Viitaanjarvi	Chironomid_littoral	Ter	0.488613	0.599003	0.707773	-1.66022
			Viitaanjarvi	Chironomid_Profundal	Ter	0.886486	0.941981	0.974887	-1.66022
			Viitaanjarvi	Cladocera	Ter	0.268767	0.368372	0.473269	-1.66022
			Viitaanjarvi	Copepods	Ter	0.000265535	0.00874979	0.0563038	-1.66022
			Viitaanjarvi	Perch_large	Ter	0.445008	0.541653	0.630235	-1.66022
			Viitaanjarvi	Perch_medium	Ter	0.221259	0.305303	0.391939	-1.66022
			Viitaanjarvi	Perch_small	Ter	0.0602257	0.118097	0.187308	-1.66022
			Viitaanjarvi	Pike	Ter	0.450309	0.556701	0.65417	-1.66022
			Viitaanjarvi	Roach_large	Ter	0.156928	0.232808	0.316523	-1.66022
			Viitaanjarvi	Roach_small	Ter	0.0266343	0.142748	0.249489	-1.66022
			Viitaanjarvi	Ruffe	Ter	0.377518	0.472741	0.562962	-1.66022
			Viitaanjarvi	Smelt	Ter	0.000407802	0.0154922	0.114855	-1.66022
			Viitaanjarvi	Vendace	Ter	0.127285	0.237246	0.345987	-1.66022
			Villikkalanjarvi	Asellus_littoral	Ter	0.40554	0.553511	0.675202	2.37287
			Villikkalanjarvi	Bleak	Ter	0.00394241	0.0162905	0.0464487	2.37287
			Villikkalanjarvi	Bulk_BMI_littoral	Ter	0.230812	0.361291	0.486092	2.37287
			Villikkalanjarvi	Bulk_BMI_profundal	Ter	0.362047	0.522645	0.654612	2.37287
			Villikkalanjarvi	Bulk_ZPL	Ter	0.0133827	0.0406828	0.0918804	2.37287
			Villikkalanjarvi	Chironomid_littoral	Ter	0.051997	0.122755	0.236463	2.37287
			Villikkalanjarvi	Cladocera	Ter	0.0545186	0.136392	0.258746	2.37287
			Villikkalanjarvi	Copepods	Ter	2.6713e-05	0.00188058	0.027241	2.37287
			Villikkalanjarvi	Perch_large	Ter	0.00902966	0.0264224	0.0649155	2.37287
			Villikkalanjarvi	Perch_medium	Ter	0.00383779	0.0123114	0.0336352	2.37287
			Villikkalanjarvi	Perch_small	Ter	0.000261894	0.00214021	0.00902862	2.37287
			Villikkalanjarvi	Pike	Ter	0.0159112	0.057709	0.160814	2.37287
			Villikkalanjarvi	Roach_large	Ter	0.0031706	0.0119149	0.0352343	2.37287
			Villikkalanjarvi	Roach_small	Ter	0.000278822	0.00449438	0.0241166	2.37287
			Villikkalanjarvi	Ruffe	Ter	0.0646941	0.13872	0.224078	2.37287
			Villikkalanjarvi	Smelt	Ter	2.02437e-05	0.000721657	0.00587831	2.37287
			Ylisjarvi	Asellus_littoral	Ter	0.283891	0.493546	0.655688	2.10195
			Ylisjarvi	Bleak	Ter	0.00362229	0.015687	0.0479605	2.10195
			Ylisjarvi	Bulk_BMI_littoral	Ter	0.153953	0.312205	0.46082	2.10195
			Ylisjarvi	Bulk_BMI_profundal	Ter	0.282424	0.476177	0.638798	2.10195
			Ylisjarvi	Bulk_ZPL	Ter	0.0107158	0.0355037	0.082899	2.10195
			Ylisjarvi	Chironomid_littoral	Ter	0.0423501	0.11135	0.220667	2.10195
			Ylisjarvi	Chironomid_Profundal	Ter	0.397024	0.599672	0.762879	2.10195
			Ylisjarvi	Cladocera	Ter	0.0441536	0.115506	0.226007	2.10195
			Ylisjarvi	Copepods	Ter	2.1669e-05	0.00157275	0.0217409	2.10195
			Ylisjarvi	Perch_large	Ter	0.00822403	0.0255825	0.0620373	2.10195
			Ylisjarvi	Perch_medium	Ter	0.00350814	0.0119395	0.0318416	2.10195
			Ylisjarvi	Perch_small	Ter	0.000287317	0.00210384	0.00898804	2.10195
			Ylisjarvi	Pike	Ter	0.0146895	0.0544928	0.151346	2.10195
			Ylisjarvi	Roach_large	Ter	0.00279191	0.0113944	0.0331044	2.10195
			Ylisjarvi	Roach_small	Ter	0.000288415	0.00430538	0.0219459	2.10195
			Ylisjarvi	Ruffe	Ter	0.0516107	0.118697	0.21138	2.10195
			Ylisjarvi	Smelt	Ter	1.72921e-05	0.000654	0.00551794	2.10195
			Alajarvi	Global	Ter	0.0207682	0.0732752	0.230819	-0.23966
			Alanne	Global	Ter	0.252194	0.561764	0.847149	-3.24914
			Arkusjarvi	Global	Ter	0.0517743	0.163802	0.421711	1.10944
			Erajarvi	Global	Ter	0.0327839	0.102832	0.294764	0.940978
			Haapajarvi	Global	Ter	0.0757653	0.203276	0.475188	-0.161957
			Hameenjarvi	Global	Ter	0.0928682	0.262031	0.582642	-1.48959
			Hiidenvesi	Global	Ter	0.00918575	0.0332068	0.11644	1.52578
			Hirvijarvi	Global	Ter	0.231105	0.521782	0.815748	-2.88736
			Horkajarvi	Global	Ter	0.411471	0.733297	0.924791	-3.58084
			Joroisselka	Global	Ter	0.0645424	0.181102	0.452193	-0.335518
			Jyvasjarvi	Global	Ter	0.0910927	0.234451	0.517298	-0.120137
			Kakkisenjarvi	Global	Ter	0.353787	0.655379	0.883176	-2.60264
			Kakskerranjarvi	Global	Ter	0.0212499	0.0965417	0.332476	2.75921
			Koylionjarvi	Global	Ter	0.00491541	0.0258472	0.117688	4.7724
			Kuhajarvi	Global	Ter	0.0087921	0.0439172	0.18005	0.548778
			Kuontijarvi	Global	Ter	0.0139286	0.0575438	0.195277	-0.113298
			Majajarvi	Global	Ter	0.190626	0.499819	0.822939	-3.56102
			Niemisjarvi	Global	Ter	0.0771689	0.216872	0.509322	-0.825902
			Paajarvi	Global	Ter	0.0119874	0.039384	0.132268	0.234369
			Pankajarvi	Global	Ter	0.123634	0.315752	0.635437	-1.03397
			Pesosjarvi	Global	Ter	0.116997	0.31304	0.63112	-1.64515
			Pusulanjarvi	Global	Ter	0.0250427	0.080844	0.240757	0.89042
			Pyhajarvi	Global	Ter	0.00218434	0.0116806	0.0537946	3.9752
			Ruokojarvi	Global	Ter	0.102867	0.281636	0.61093	-0.913896
			Saaksjarvi	Global	Ter	0.0229077	0.0700503	0.209398	0.769122
			Saaskjarvi	Global	Ter	0.00616049	0.0277362	0.10561	3.49134
			Suuri-Vahvanen	Global	Ter	0.09199	0.2638	0.571343	-1.43905
			Suuri Jukajarvi	Global	Ter	0.0270448	0.089464	0.271323	-0.627202
			Tottijarvi	Global	Ter	0.00565734	0.0231653	0.0916963	3.07919
			Valkea-Kotinen	Global	Ter	0.194986	0.513736	0.820264	-3.05806
			Vesijarvi	Global	Ter	0.00604164	0.0268429	0.108617	3.12949
			Viippero	Global	Ter	0.232537	0.506322	0.801311	-2.15593
			Viitaanjarvi	Global	Ter	0.145392	0.358271	0.675365	-1.66022
			Villikkalanjarvi	Global	Ter	0.0094899	0.0356921	0.126279	2.37287
			Ylisjarvi	Global	Ter	0.00827201	0.0321799	0.123966	2.10195
	Modelled Trednline	Data 2		species	source	y0.025	y0.5	y0.975	PC1
				Asellus_littoral	Aq	0.250525	0.38552	0.541535	-3.58083
				Asellus_littoral	Aq	0.251947	0.385795	0.540552	-3.53886
				Asellus_littoral	Aq	0.253386	0.386194	0.539567	-3.49688
				Asellus_littoral	Aq	0.25464	0.386562	0.538661	-3.4549
				Asellus_littoral	Aq	0.255839	0.386735	0.538374	-3.41293
				Asellus_littoral	Aq	0.257026	0.38704	0.536584	-3.37095
				Asellus_littoral	Aq	0.258223	0.387318	0.535588	-3.32898
				Asellus_littoral	Aq	0.259417	0.387751	0.534582	-3.287
				Asellus_littoral	Aq	0.260368	0.388019	0.533576	-3.24502
				Asellus_littoral	Aq	0.261427	0.388205	0.53257	-3.20305
				Asellus_littoral	Aq	0.262975	0.38826	0.531522	-3.16107
				Asellus_littoral	Aq	0.264097	0.388433	0.530577	-3.1191
				Asellus_littoral	Aq	0.2652	0.38866	0.529188	-3.07712
				Asellus_littoral	Aq	0.266295	0.388879	0.528181	-3.03514
				Asellus_littoral	Aq	0.267392	0.389219	0.527172	-2.99317
				Asellus_littoral	Aq	0.268492	0.389356	0.525991	-2.95119
				Asellus_littoral	Aq	0.269946	0.389332	0.524464	-2.90921
				Asellus_littoral	Aq	0.270885	0.389723	0.523129	-2.86724
				Asellus_littoral	Aq	0.271826	0.39	0.522318	-2.82526
				Asellus_littoral	Aq	0.273134	0.390352	0.521819	-2.78329
				Asellus_littoral	Aq	0.274548	0.390624	0.521118	-2.74131
				Asellus_littoral	Aq	0.275944	0.390782	0.520397	-2.69933
				Asellus_littoral	Aq	0.277635	0.391044	0.519409	-2.65736
				Asellus_littoral	Aq	0.278867	0.391291	0.518405	-2.61538
				Asellus_littoral	Aq	0.280153	0.391513	0.517082	-2.57341
				Asellus_littoral	Aq	0.281551	0.391644	0.516071	-2.53143
				Asellus_littoral	Aq	0.282826	0.391877	0.515438	-2.48945
				Asellus_littoral	Aq	0.283814	0.391999	0.514633	-2.44748
				Asellus_littoral	Aq	0.28446	0.392202	0.513734	-2.4055
				Asellus_littoral	Aq	0.285703	0.392581	0.512649	-2.36353
				Asellus_littoral	Aq	0.287221	0.392656	0.511642	-2.32155
				Asellus_littoral	Aq	0.288747	0.392842	0.510707	-2.27957
				Asellus_littoral	Aq	0.290227	0.392983	0.509877	-2.2376
				Asellus_littoral	Aq	0.291319	0.393154	0.509034	-2.19562
				Asellus_littoral	Aq	0.292413	0.393307	0.508177	-2.15365
				Asellus_littoral	Aq	0.29351	0.393404	0.50698	-2.11167
				Asellus_littoral	Aq	0.294614	0.393618	0.506835	-2.06969
				Asellus_littoral	Aq	0.29572	0.393931	0.505656	-2.02772
				Asellus_littoral	Aq	0.296833	0.394362	0.504811	-1.98574
				Asellus_littoral	Aq	0.298017	0.394503	0.503817	-1.94376
				Asellus_littoral	Aq	0.29918	0.394758	0.503112	-1.90179
				Asellus_littoral	Aq	0.30054	0.394853	0.501697	-1.85981
				Asellus_littoral	Aq	0.301889	0.394823	0.501042	-1.81784
				Asellus_littoral	Aq	0.302484	0.395036	0.500621	-1.77586
				Asellus_littoral	Aq	0.303299	0.395357	0.499803	-1.73388
				Asellus_littoral	Aq	0.304518	0.395839	0.498957	-1.69191
				Asellus_littoral	Aq	0.305153	0.395961	0.498315	-1.64993
				Asellus_littoral	Aq	0.306321	0.396016	0.497695	-1.60796
				Asellus_littoral	Aq	0.307572	0.396203	0.497969	-1.56598
				Asellus_littoral	Aq	0.30867	0.396451	0.497825	-1.524
				Asellus_littoral	Aq	0.309848	0.396739	0.496994	-1.48203
				Asellus_littoral	Aq	0.311042	0.397121	0.496165	-1.44005
				Asellus_littoral	Aq	0.312221	0.397119	0.495862	-1.39808
				Asellus_littoral	Aq	0.312964	0.397654	0.494696	-1.3561
				Asellus_littoral	Aq	0.313982	0.397782	0.493261	-1.31412
				Asellus_littoral	Aq	0.314911	0.397961	0.49323	-1.27215
				Asellus_littoral	Aq	0.31584	0.398202	0.492427	-1.23017
				Asellus_littoral	Aq	0.316203	0.398267	0.491382	-1.1882
				Asellus_littoral	Aq	0.317273	0.398459	0.490931	-1.14622
				Asellus_littoral	Aq	0.319048	0.398619	0.490633	-1.10424
				Asellus_littoral	Aq	0.319955	0.398707	0.489649	-1.06227
				Asellus_littoral	Aq	0.32133	0.398995	0.489469	-1.02029
				Asellus_littoral	Aq	0.32238	0.399202	0.488539	-0.978315
				Asellus_littoral	Aq	0.322814	0.399565	0.487608	-0.936339
				Asellus_littoral	Aq	0.323728	0.399933	0.487404	-0.894363
				Asellus_littoral	Aq	0.324874	0.400162	0.487178	-0.852386
				Asellus_littoral	Aq	0.326023	0.400511	0.486918	-0.81041
				Asellus_littoral	Aq	0.326944	0.400811	0.486157	-0.768434
				Asellus_littoral	Aq	0.327519	0.401168	0.485792	-0.726458
				Asellus_littoral	Aq	0.328146	0.401395	0.485548	-0.684482
				Asellus_littoral	Aq	0.328994	0.401762	0.48509	-0.642506
				Asellus_littoral	Aq	0.329633	0.402128	0.484733	-0.60053
				Asellus_littoral	Aq	0.330447	0.40248	0.484379	-0.558554
				Asellus_littoral	Aq	0.331369	0.402582	0.483564	-0.516578
				Asellus_littoral	Aq	0.332364	0.402885	0.482955	-0.474602
				Asellus_littoral	Aq	0.332758	0.40321	0.482767	-0.432626
				Asellus_littoral	Aq	0.332959	0.40341	0.483025	-0.390649
				Asellus_littoral	Aq	0.333534	0.403706	0.483101	-0.348673
				Asellus_littoral	Aq	0.334137	0.403927	0.483274	-0.306697
				Asellus_littoral	Aq	0.334426	0.404246	0.483385	-0.264721
				Asellus_littoral	Aq	0.334722	0.404741	0.483086	-0.222745
				Asellus_littoral	Aq	0.334994	0.405144	0.482296	-0.180769
				Asellus_littoral	Aq	0.335766	0.405257	0.482522	-0.138793
				Asellus_littoral	Aq	0.336824	0.405753	0.482528	-0.0968168
				Asellus_littoral	Aq	0.337698	0.405998	0.482481	-0.0548407
				Asellus_littoral	Aq	0.338218	0.406351	0.482817	-0.0128646
				Asellus_littoral	Aq	0.338564	0.406786	0.483636	0.0291115
				Asellus_littoral	Aq	0.338944	0.406884	0.483574	0.0710876
				Asellus_littoral	Aq	0.339343	0.407302	0.483407	0.113064
				Asellus_littoral	Aq	0.339318	0.407553	0.48326	0.15504
				Asellus_littoral	Aq	0.339416	0.407882	0.483578	0.197016
				Asellus_littoral	Aq	0.33976	0.408087	0.483904	0.238992
				Asellus_littoral	Aq	0.340012	0.408193	0.483974	0.280968
				Asellus_littoral	Aq	0.339881	0.40855	0.484371	0.322944
				Asellus_littoral	Aq	0.33997	0.408713	0.484447	0.36492
				Asellus_littoral	Aq	0.340108	0.409099	0.485195	0.406896
				Asellus_littoral	Aq	0.339977	0.409709	0.484896	0.448872
				Asellus_littoral	Aq	0.339837	0.410073	0.485466	0.490848
				Asellus_littoral	Aq	0.339895	0.41045	0.486161	0.532825
				Asellus_littoral	Aq	0.339951	0.410668	0.48689	0.574801
				Asellus_littoral	Aq	0.340138	0.410896	0.487602	0.616777
				Asellus_littoral	Aq	0.340237	0.411219	0.488756	0.658753
				Asellus_littoral	Aq	0.340722	0.411607	0.489334	0.700729
				Asellus_littoral	Aq	0.341135	0.411967	0.490024	0.742705
				Asellus_littoral	Aq	0.34076	0.412506	0.490455	0.784681
				Asellus_littoral	Aq	0.341202	0.412661	0.491335	0.826657
				Asellus_littoral	Aq	0.340756	0.412898	0.491789	0.868633
				Asellus_littoral	Aq	0.34001	0.41318	0.492697	0.910609
				Asellus_littoral	Aq	0.339986	0.413314	0.493424	0.952585
				Asellus_littoral	Aq	0.339632	0.413638	0.494268	0.994562
				Asellus_littoral	Aq	0.339078	0.413911	0.4951	1.03654
				Asellus_littoral	Aq	0.339206	0.414324	0.496581	1.07851
				Asellus_littoral	Aq	0.338706	0.414883	0.497281	1.12049
				Asellus_littoral	Aq	0.338777	0.415101	0.498114	1.16247
				Asellus_littoral	Aq	0.338465	0.415324	0.499585	1.20444
				Asellus_littoral	Aq	0.337708	0.415392	0.500319	1.24642
				Asellus_littoral	Aq	0.337429	0.415518	0.500712	1.28839
				Asellus_littoral	Aq	0.336784	0.415763	0.501717	1.33037
				Asellus_littoral	Aq	0.336311	0.415894	0.502607	1.37235
				Asellus_littoral	Aq	0.335636	0.41627	0.503515	1.41432
				Asellus_littoral	Aq	0.3353	0.416915	0.504928	1.4563
				Asellus_littoral	Aq	0.334897	0.417222	0.505787	1.49827
				Asellus_littoral	Aq	0.334468	0.417458	0.50663	1.54025
				Asellus_littoral	Aq	0.334003	0.417719	0.507332	1.58223
				Asellus_littoral	Aq	0.333272	0.418021	0.508031	1.6242
				Asellus_littoral	Aq	0.333029	0.418329	0.508979	1.66618
				Asellus_littoral	Aq	0.332129	0.418568	0.510012	1.70816
				Asellus_littoral	Aq	0.331252	0.418791	0.510928	1.75013
				Asellus_littoral	Aq	0.330362	0.41913	0.512338	1.79211
				Asellus_littoral	Aq	0.330028	0.419293	0.51353	1.83408
				Asellus_littoral	Aq	0.329382	0.419621	0.514963	1.87606
				Asellus_littoral	Aq	0.328801	0.419873	0.516118	1.91804
				Asellus_littoral	Aq	0.327613	0.419876	0.51798	1.96001
				Asellus_littoral	Aq	0.326801	0.420148	0.519376	2.00199
				Asellus_littoral	Aq	0.326522	0.420557	0.520108	2.04396
				Asellus_littoral	Aq	0.326043	0.420918	0.521205	2.08594
				Asellus_littoral	Aq	0.325636	0.42101	0.522581	2.12792
				Asellus_littoral	Aq	0.324594	0.421117	0.524005	2.16989
				Asellus_littoral	Aq	0.323948	0.421522	0.525352	2.21187
				Asellus_littoral	Aq	0.322767	0.42168	0.526514	2.25384
				Asellus_littoral	Aq	0.321795	0.421814	0.527502	2.29582
				Asellus_littoral	Aq	0.321355	0.422079	0.528497	2.3378
				Asellus_littoral	Aq	0.320364	0.422258	0.529476	2.37977
				Asellus_littoral	Aq	0.319547	0.422586	0.530568	2.42175
				Asellus_littoral	Aq	0.319185	0.422862	0.532153	2.46372
				Asellus_littoral	Aq	0.318208	0.423256	0.532742	2.5057
				Asellus_littoral	Aq	0.316955	0.423851	0.53417	2.54768
				Asellus_littoral	Aq	0.315711	0.424156	0.535783	2.58965
				Asellus_littoral	Aq	0.3152	0.424419	0.537405	2.63163
				Asellus_littoral	Aq	0.314653	0.42484	0.53924	2.67361
				Asellus_littoral	Aq	0.313724	0.424968	0.540621	2.71558
				Asellus_littoral	Aq	0.312463	0.425376	0.542157	2.75756
				Asellus_littoral	Aq	0.310902	0.425494	0.543923	2.79953
				Asellus_littoral	Aq	0.309953	0.425889	0.545484	2.84151
				Asellus_littoral	Aq	0.308827	0.426209	0.547063	2.88349
				Asellus_littoral	Aq	0.308467	0.426516	0.548537	2.92546
				Asellus_littoral	Aq	0.3077	0.426592	0.550268	2.96744
				Asellus_littoral	Aq	0.306767	0.426813	0.551737	3.00941
				Asellus_littoral	Aq	0.306209	0.427188	0.55353	3.05139
				Asellus_littoral	Aq	0.30524	0.427439	0.554701	3.09337
				Asellus_littoral	Aq	0.304751	0.427671	0.556179	3.13534
				Asellus_littoral	Aq	0.304133	0.427889	0.557375	3.17732
				Asellus_littoral	Aq	0.303653	0.428117	0.5586	3.21929
				Asellus_littoral	Aq	0.302803	0.428348	0.559903	3.26127
				Asellus_littoral	Aq	0.301954	0.428595	0.561276	3.30325
				Asellus_littoral	Aq	0.301158	0.428855	0.563163	3.34522
				Asellus_littoral	Aq	0.300256	0.4291	0.565004	3.3872
				Asellus_littoral	Aq	0.299524	0.429351	0.566479	3.42917
				Asellus_littoral	Aq	0.29849	0.429653	0.567996	3.47115
				Asellus_littoral	Aq	0.297456	0.429853	0.569894	3.51313
				Asellus_littoral	Aq	0.296427	0.430195	0.571564	3.5551
				Asellus_littoral	Aq	0.295552	0.430591	0.573051	3.59708
				Asellus_littoral	Aq	0.294651	0.430871	0.574594	3.63906
				Asellus_littoral	Aq	0.29381	0.431204	0.575598	3.68103
				Asellus_littoral	Aq	0.293059	0.431246	0.576724	3.72301
				Asellus_littoral	Aq	0.292167	0.43176	0.578184	3.76498
				Asellus_littoral	Aq	0.29093	0.432083	0.579654	3.80696
				Asellus_littoral	Aq	0.289903	0.432405	0.581186	3.84894
				Asellus_littoral	Aq	0.288947	0.432553	0.583008	3.89091
				Asellus_littoral	Aq	0.287849	0.432958	0.584819	3.93289
				Asellus_littoral	Aq	0.28691	0.433201	0.586628	3.97486
				Asellus_littoral	Aq	0.285882	0.433308	0.588434	4.01684
				Asellus_littoral	Aq	0.285038	0.433543	0.590238	4.05882
				Asellus_littoral	Aq	0.284105	0.43381	0.591876	4.10079
				Asellus_littoral	Aq	0.283326	0.433993	0.593356	4.14277
				Asellus_littoral	Aq	0.282935	0.434181	0.594688	4.18474
				Asellus_littoral	Aq	0.282543	0.434582	0.596213	4.22672
				Asellus_littoral	Aq	0.282135	0.434749	0.597618	4.2687
				Asellus_littoral	Aq	0.281369	0.434917	0.599015	4.31067
				Asellus_littoral	Aq	0.280605	0.435036	0.600415	4.35265
				Asellus_littoral	Aq	0.279843	0.435135	0.601818	4.39462
				Asellus_littoral	Aq	0.278834	0.435247	0.603218	4.4366
				Asellus_littoral	Aq	0.277652	0.435471	0.604995	4.47858
				Asellus_littoral	Aq	0.276877	0.435725	0.607293	4.52055
				Asellus_littoral	Aq	0.276358	0.435893	0.608827	4.56253
				Asellus_littoral	Aq	0.275546	0.436039	0.610353	4.60451
				Asellus_littoral	Aq	0.274759	0.436278	0.611876	4.64648
				Asellus_littoral	Aq	0.274044	0.436592	0.61359	4.68846
				Asellus_littoral	Aq	0.273331	0.436835	0.615511	4.73043
				Asellus_littoral	Aq	0.272619	0.437251	0.617144	4.77241
				Asellus_littoral	Ter	0.458465	0.61448	0.749475	-3.58083
				Asellus_littoral	Ter	0.459448	0.614205	0.748053	-3.53886
				Asellus_littoral	Ter	0.460433	0.613806	0.746614	-3.49688
				Asellus_littoral	Ter	0.461339	0.613438	0.74536	-3.4549
				Asellus_littoral	Ter	0.461626	0.613265	0.744161	-3.41293
				Asellus_littoral	Ter	0.463416	0.61296	0.742974	-3.37095
				Asellus_littoral	Ter	0.464412	0.612682	0.741777	-3.32898
				Asellus_littoral	Ter	0.465418	0.612249	0.740583	-3.287
				Asellus_littoral	Ter	0.466424	0.611981	0.739632	-3.24502
				Asellus_littoral	Ter	0.46743	0.611795	0.738573	-3.20305
				Asellus_littoral	Ter	0.468478	0.61174	0.737025	-3.16107
				Asellus_littoral	Ter	0.469423	0.611567	0.735903	-3.1191
				Asellus_littoral	Ter	0.470812	0.61134	0.7348	-3.07712
				Asellus_littoral	Ter	0.471819	0.611121	0.733705	-3.03514
				Asellus_littoral	Ter	0.472828	0.610781	0.732608	-2.99317
				Asellus_littoral	Ter	0.474009	0.610644	0.731508	-2.95119
				Asellus_littoral	Ter	0.475536	0.610668	0.730054	-2.90921
				Asellus_littoral	Ter	0.476871	0.610277	0.729115	-2.86724
				Asellus_littoral	Ter	0.477682	0.61	0.728174	-2.82526
				Asellus_littoral	Ter	0.478181	0.609648	0.726866	-2.78329
				Asellus_littoral	Ter	0.478882	0.609376	0.725452	-2.74131
				Asellus_littoral	Ter	0.479603	0.609218	0.724056	-2.69933
				Asellus_littoral	Ter	0.480591	0.608956	0.722365	-2.65736
				Asellus_littoral	Ter	0.481595	0.608709	0.721133	-2.61538
				Asellus_littoral	Ter	0.482918	0.608487	0.719847	-2.57341
				Asellus_littoral	Ter	0.483929	0.608356	0.718449	-2.53143
				Asellus_littoral	Ter	0.484562	0.608123	0.717174	-2.48945
				Asellus_littoral	Ter	0.485367	0.608001	0.716186	-2.44748
				Asellus_littoral	Ter	0.486266	0.607798	0.71554	-2.4055
				Asellus_littoral	Ter	0.487351	0.607419	0.714297	-2.36353
				Asellus_littoral	Ter	0.488358	0.607344	0.712779	-2.32155
				Asellus_littoral	Ter	0.489293	0.607158	0.711253	-2.27957
				Asellus_littoral	Ter	0.490123	0.607017	0.709773	-2.2376
				Asellus_littoral	Ter	0.490966	0.606846	0.708681	-2.19562
				Asellus_littoral	Ter	0.491823	0.606693	0.707587	-2.15365
				Asellus_littoral	Ter	0.49302	0.606596	0.70649	-2.11167
				Asellus_littoral	Ter	0.493165	0.606382	0.705386	-2.06969
				Asellus_littoral	Ter	0.494344	0.606069	0.70428	-2.02772
				Asellus_littoral	Ter	0.495189	0.605638	0.703167	-1.98574
				Asellus_littoral	Ter	0.496183	0.605497	0.701983	-1.94376
				Asellus_littoral	Ter	0.496888	0.605242	0.70082	-1.90179
				Asellus_littoral	Ter	0.498303	0.605147	0.69946	-1.85981
				Asellus_littoral	Ter	0.498958	0.605177	0.698111	-1.81784
				Asellus_littoral	Ter	0.499379	0.604964	0.697516	-1.77586
				Asellus_littoral	Ter	0.500197	0.604643	0.696701	-1.73388
				Asellus_littoral	Ter	0.501043	0.604161	0.695482	-1.69191
				Asellus_littoral	Ter	0.501685	0.604039	0.694847	-1.64993
				Asellus_littoral	Ter	0.502305	0.603984	0.693679	-1.60796
				Asellus_littoral	Ter	0.502031	0.603797	0.692428	-1.56598
				Asellus_littoral	Ter	0.502175	0.603549	0.69133	-1.524
				Asellus_littoral	Ter	0.503006	0.603261	0.690152	-1.48203
				Asellus_littoral	Ter	0.503835	0.602879	0.688958	-1.44005
				Asellus_littoral	Ter	0.504138	0.602881	0.687779	-1.39808
				Asellus_littoral	Ter	0.505304	0.602346	0.687036	-1.3561
				Asellus_littoral	Ter	0.506739	0.602218	0.686018	-1.31412
				Asellus_littoral	Ter	0.50677	0.602039	0.685089	-1.27215
				Asellus_littoral	Ter	0.507573	0.601798	0.68416	-1.23017
				Asellus_littoral	Ter	0.508618	0.601733	0.683797	-1.1882
				Asellus_littoral	Ter	0.509069	0.601541	0.682727	-1.14622
				Asellus_littoral	Ter	0.509367	0.601381	0.680952	-1.10424
				Asellus_littoral	Ter	0.510351	0.601293	0.680045	-1.06227
				Asellus_littoral	Ter	0.510531	0.601005	0.67867	-1.02029
				Asellus_littoral	Ter	0.511461	0.600798	0.67762	-0.978315
				Asellus_littoral	Ter	0.512392	0.600435	0.677186	-0.936339
				Asellus_littoral	Ter	0.512596	0.600067	0.676272	-0.894363
				Asellus_littoral	Ter	0.512822	0.599838	0.675126	-0.852386
				Asellus_littoral	Ter	0.513082	0.599489	0.673977	-0.81041
				Asellus_littoral	Ter	0.513843	0.599189	0.673056	-0.768434
				Asellus_littoral	Ter	0.514208	0.598832	0.672481	-0.726458
				Asellus_littoral	Ter	0.514452	0.598605	0.671854	-0.684482
				Asellus_littoral	Ter	0.51491	0.598238	0.671006	-0.642506
				Asellus_littoral	Ter	0.515267	0.597872	0.670367	-0.60053
				Asellus_littoral	Ter	0.515621	0.59752	0.669553	-0.558554
				Asellus_littoral	Ter	0.516436	0.597418	0.668631	-0.516578
				Asellus_littoral	Ter	0.517045	0.597115	0.667636	-0.474602
				Asellus_littoral	Ter	0.517233	0.59679	0.667242	-0.432626
				Asellus_littoral	Ter	0.516975	0.59659	0.667041	-0.390649
				Asellus_littoral	Ter	0.516899	0.596294	0.666466	-0.348673
				Asellus_littoral	Ter	0.516726	0.596073	0.665863	-0.306697
				Asellus_littoral	Ter	0.516615	0.595754	0.665574	-0.264721
				Asellus_littoral	Ter	0.516914	0.595259	0.665278	-0.222745
				Asellus_littoral	Ter	0.517704	0.594856	0.665006	-0.180769
				Asellus_littoral	Ter	0.517478	0.594743	0.664234	-0.138793
				Asellus_littoral	Ter	0.517472	0.594247	0.663176	-0.0968168
				Asellus_littoral	Ter	0.517519	0.594002	0.662302	-0.0548407
				Asellus_littoral	Ter	0.517183	0.593649	0.661782	-0.0128646
				Asellus_littoral	Ter	0.516364	0.593214	0.661436	0.0291115
				Asellus_littoral	Ter	0.516426	0.593116	0.661056	0.0710876
				Asellus_littoral	Ter	0.516593	0.592698	0.660657	0.113064
				Asellus_littoral	Ter	0.51674	0.592447	0.660682	0.15504
				Asellus_littoral	Ter	0.516422	0.592118	0.660584	0.197016
				Asellus_littoral	Ter	0.516096	0.591913	0.66024	0.238992
				Asellus_littoral	Ter	0.516026	0.591807	0.659988	0.280968
				Asellus_littoral	Ter	0.515629	0.59145	0.660119	0.322944
				Asellus_littoral	Ter	0.515553	0.591287	0.66003	0.36492
				Asellus_littoral	Ter	0.514805	0.590901	0.659892	0.406896
				Asellus_littoral	Ter	0.515104	0.590291	0.660023	0.448872
				Asellus_littoral	Ter	0.514534	0.589927	0.660163	0.490848
				Asellus_littoral	Ter	0.513839	0.58955	0.660105	0.532825
				Asellus_littoral	Ter	0.51311	0.589332	0.660049	0.574801
				Asellus_littoral	Ter	0.512398	0.589104	0.659862	0.616777
				Asellus_littoral	Ter	0.511244	0.588781	0.659763	0.658753
				Asellus_littoral	Ter	0.510666	0.588393	0.659278	0.700729
				Asellus_littoral	Ter	0.509976	0.588033	0.658865	0.742705
				Asellus_littoral	Ter	0.509545	0.587494	0.65924	0.784681
				Asellus_littoral	Ter	0.508665	0.587339	0.658798	0.826657
				Asellus_littoral	Ter	0.508211	0.587102	0.659244	0.868633
				Asellus_littoral	Ter	0.507303	0.58682	0.65999	0.910609
				Asellus_littoral	Ter	0.506576	0.586686	0.660014	0.952585
				Asellus_littoral	Ter	0.505732	0.586362	0.660368	0.994562
				Asellus_littoral	Ter	0.5049	0.586089	0.660922	1.03654
				Asellus_littoral	Ter	0.503419	0.585676	0.660794	1.07851
				Asellus_littoral	Ter	0.502719	0.585117	0.661294	1.12049
				Asellus_littoral	Ter	0.501886	0.584899	0.661223	1.16247
				Asellus_littoral	Ter	0.500415	0.584676	0.661535	1.20444
				Asellus_littoral	Ter	0.499681	0.584608	0.662292	1.24642
				Asellus_littoral	Ter	0.499288	0.584482	0.662571	1.28839
				Asellus_littoral	Ter	0.498283	0.584237	0.663216	1.33037
				Asellus_littoral	Ter	0.497393	0.584106	0.663689	1.37235
				Asellus_littoral	Ter	0.496485	0.58373	0.664364	1.41432
				Asellus_littoral	Ter	0.495072	0.583085	0.6647	1.4563
				Asellus_littoral	Ter	0.494213	0.582778	0.665103	1.49827
				Asellus_littoral	Ter	0.49337	0.582542	0.665532	1.54025
				Asellus_littoral	Ter	0.492668	0.582281	0.665997	1.58223
				Asellus_littoral	Ter	0.491969	0.581979	0.666728	1.6242
				Asellus_littoral	Ter	0.491021	0.581671	0.666971	1.66618
				Asellus_littoral	Ter	0.489988	0.581432	0.667871	1.70816
				Asellus_littoral	Ter	0.489072	0.581209	0.668748	1.75013
				Asellus_littoral	Ter	0.487662	0.58087	0.669638	1.79211
				Asellus_littoral	Ter	0.48647	0.580707	0.669972	1.83408
				Asellus_littoral	Ter	0.485037	0.580379	0.670618	1.87606
				Asellus_littoral	Ter	0.483882	0.580127	0.671199	1.91804
				Asellus_littoral	Ter	0.48202	0.580124	0.672387	1.96001
				Asellus_littoral	Ter	0.480624	0.579852	0.673199	2.00199
				Asellus_littoral	Ter	0.479892	0.579443	0.673478	2.04396
				Asellus_littoral	Ter	0.478795	0.579082	0.673957	2.08594
				Asellus_littoral	Ter	0.477419	0.57899	0.674364	2.12792
				Asellus_littoral	Ter	0.475995	0.578883	0.675406	2.16989
				Asellus_littoral	Ter	0.474648	0.578478	0.676052	2.21187
				Asellus_littoral	Ter	0.473486	0.57832	0.677233	2.25384
				Asellus_littoral	Ter	0.472498	0.578186	0.678205	2.29582
				Asellus_littoral	Ter	0.471503	0.577921	0.678645	2.3378
				Asellus_littoral	Ter	0.470524	0.577742	0.679636	2.37977
				Asellus_littoral	Ter	0.469432	0.577414	0.680453	2.42175
				Asellus_littoral	Ter	0.467847	0.577138	0.680815	2.46372
				Asellus_littoral	Ter	0.467258	0.576744	0.681792	2.5057
				Asellus_littoral	Ter	0.46583	0.576149	0.683045	2.54768
				Asellus_littoral	Ter	0.464217	0.575844	0.684289	2.58965
				Asellus_littoral	Ter	0.462595	0.575581	0.6848	2.63163
				Asellus_littoral	Ter	0.46076	0.57516	0.685347	2.67361
				Asellus_littoral	Ter	0.459379	0.575032	0.686276	2.71558
				Asellus_littoral	Ter	0.457843	0.574624	0.687537	2.75756
				Asellus_littoral	Ter	0.456077	0.574506	0.689098	2.79953
				Asellus_littoral	Ter	0.454516	0.574111	0.690047	2.84151
				Asellus_littoral	Ter	0.452937	0.573791	0.691173	2.88349
				Asellus_littoral	Ter	0.451463	0.573484	0.691533	2.92546
				Asellus_littoral	Ter	0.449732	0.573408	0.6923	2.96744
				Asellus_littoral	Ter	0.448263	0.573187	0.693233	3.00941
				Asellus_littoral	Ter	0.44647	0.572812	0.693791	3.05139
				Asellus_littoral	Ter	0.445299	0.572561	0.69476	3.09337
				Asellus_littoral	Ter	0.443821	0.572329	0.695249	3.13534
				Asellus_littoral	Ter	0.442625	0.572111	0.695867	3.17732
				Asellus_littoral	Ter	0.4414	0.571883	0.696347	3.21929
				Asellus_littoral	Ter	0.440097	0.571652	0.697197	3.26127
				Asellus_littoral	Ter	0.438724	0.571405	0.698046	3.30325
				Asellus_littoral	Ter	0.436837	0.571145	0.698842	3.34522
				Asellus_littoral	Ter	0.434996	0.5709	0.699744	3.3872
				Asellus_littoral	Ter	0.433521	0.570649	0.700476	3.42917
				Asellus_littoral	Ter	0.432004	0.570347	0.70151	3.47115
				Asellus_littoral	Ter	0.430106	0.570147	0.702544	3.51313
				Asellus_littoral	Ter	0.428436	0.569805	0.703573	3.5551
				Asellus_littoral	Ter	0.426949	0.569409	0.704448	3.59708
				Asellus_littoral	Ter	0.425406	0.569129	0.705349	3.63906
				Asellus_littoral	Ter	0.424402	0.568796	0.70619	3.68103
				Asellus_littoral	Ter	0.423276	0.568754	0.706941	3.72301
				Asellus_littoral	Ter	0.421816	0.56824	0.707833	3.76498
				Asellus_littoral	Ter	0.420346	0.567917	0.70907	3.80696
				Asellus_littoral	Ter	0.418814	0.567595	0.710097	3.84894
				Asellus_littoral	Ter	0.416992	0.567447	0.711053	3.89091
				Asellus_littoral	Ter	0.415181	0.567042	0.712151	3.93289
				Asellus_littoral	Ter	0.413372	0.566799	0.71309	3.97486
				Asellus_littoral	Ter	0.411566	0.566692	0.714118	4.01684
				Asellus_littoral	Ter	0.409762	0.566457	0.714962	4.05882
				Asellus_littoral	Ter	0.408124	0.56619	0.715895	4.10079
				Asellus_littoral	Ter	0.406644	0.566007	0.716674	4.14277
				Asellus_littoral	Ter	0.405312	0.565819	0.717065	4.18474
				Asellus_littoral	Ter	0.403787	0.565418	0.717457	4.22672
				Asellus_littoral	Ter	0.402382	0.565251	0.717865	4.2687
				Asellus_littoral	Ter	0.400985	0.565083	0.718631	4.31067
				Asellus_littoral	Ter	0.399585	0.564964	0.719395	4.35265
				Asellus_littoral	Ter	0.398182	0.564865	0.720157	4.39462
				Asellus_littoral	Ter	0.396782	0.564753	0.721166	4.4366
				Asellus_littoral	Ter	0.395005	0.564529	0.722348	4.47858
				Asellus_littoral	Ter	0.392707	0.564275	0.723123	4.52055
				Asellus_littoral	Ter	0.391173	0.564107	0.723642	4.56253
				Asellus_littoral	Ter	0.389647	0.563961	0.724454	4.60451
				Asellus_littoral	Ter	0.388124	0.563722	0.725241	4.64648
				Asellus_littoral	Ter	0.38641	0.563408	0.725956	4.68846
				Asellus_littoral	Ter	0.384489	0.563165	0.726669	4.73043
				Asellus_littoral	Ter	0.382856	0.562749	0.727381	4.77241
				Bleak	Aq	0.23914	0.385363	0.572667	-3.24914
				Bleak	Aq	0.246868	0.393318	0.577857	-3.20883
				Bleak	Aq	0.254461	0.401188	0.582729	-3.16852
				Bleak	Aq	0.262517	0.409047	0.588139	-3.12821
				Bleak	Aq	0.270115	0.416875	0.593272	-3.0879
				Bleak	Aq	0.278619	0.424611	0.598205	-3.04759
				Bleak	Aq	0.286658	0.432297	0.603646	-3.00728
				Bleak	Aq	0.294692	0.440003	0.608966	-2.96698
				Bleak	Aq	0.303244	0.447631	0.614359	-2.92667
				Bleak	Aq	0.311808	0.455465	0.61918	-2.88636
				Bleak	Aq	0.321847	0.463663	0.625109	-2.84605
				Bleak	Aq	0.330462	0.471308	0.630802	-2.80574
				Bleak	Aq	0.338827	0.479369	0.635823	-2.76543
				Bleak	Aq	0.348009	0.487403	0.641705	-2.72512
				Bleak	Aq	0.35728	0.495718	0.647063	-2.68481
				Bleak	Aq	0.366979	0.50388	0.652169	-2.6445
				Bleak	Aq	0.37882	0.512205	0.657985	-2.60419
				Bleak	Aq	0.3885	0.520186	0.663475	-2.56388
				Bleak	Aq	0.398663	0.528213	0.668482	-2.52357
				Bleak	Aq	0.406776	0.535892	0.673758	-2.48326
				Bleak	Aq	0.417139	0.54382	0.678794	-2.44295
				Bleak	Aq	0.42713	0.551955	0.683554	-2.40265
				Bleak	Aq	0.435713	0.560121	0.688752	-2.36234
				Bleak	Aq	0.445249	0.568479	0.694523	-2.32203
				Bleak	Aq	0.455028	0.576531	0.700475	-2.28172
				Bleak	Aq	0.463896	0.584521	0.705758	-2.24141
				Bleak	Aq	0.472917	0.59198	0.710687	-2.2011
				Bleak	Aq	0.48171	0.599558	0.717738	-2.16079
				Bleak	Aq	0.490899	0.607396	0.722288	-2.12048
				Bleak	Aq	0.50141	0.614659	0.728264	-2.08017
				Bleak	Aq	0.511327	0.6223	0.732356	-2.03986
				Bleak	Aq	0.519739	0.629999	0.73725	-1.99955
				Bleak	Aq	0.530537	0.637618	0.743056	-1.95924
				Bleak	Aq	0.539861	0.645003	0.748469	-1.91893
				Bleak	Aq	0.548561	0.652296	0.753853	-1.87862
				Bleak	Aq	0.558043	0.659634	0.758859	-1.83832
				Bleak	Aq	0.566626	0.66707	0.763616	-1.79801
				Bleak	Aq	0.575517	0.674387	0.769675	-1.7577
				Bleak	Aq	0.584955	0.68131	0.773909	-1.71739
				Bleak	Aq	0.593023	0.688205	0.779039	-1.67708
				Bleak	Aq	0.601375	0.694763	0.783667	-1.63677
				Bleak	Aq	0.609648	0.701503	0.788229	-1.59646
				Bleak	Aq	0.618048	0.708518	0.793209	-1.55615
				Bleak	Aq	0.625407	0.715487	0.798927	-1.51584
				Bleak	Aq	0.633061	0.72206	0.804596	-1.47553
				Bleak	Aq	0.642052	0.727996	0.80897	-1.43522
				Bleak	Aq	0.650242	0.734365	0.814021	-1.39491
				Bleak	Aq	0.658084	0.740713	0.818206	-1.3546
				Bleak	Aq	0.66525	0.746838	0.823356	-1.31429
				Bleak	Aq	0.672397	0.752581	0.827671	-1.27398
				Bleak	Aq	0.679162	0.758726	0.832605	-1.23368
				Bleak	Aq	0.685731	0.764542	0.837347	-1.19337
				Bleak	Aq	0.692548	0.770359	0.841469	-1.15306
				Bleak	Aq	0.699774	0.775763	0.846254	-1.11275
				Bleak	Aq	0.706209	0.781169	0.850811	-1.07244
				Bleak	Aq	0.712046	0.786703	0.854986	-1.03213
				Bleak	Aq	0.717777	0.79214	0.859482	-0.99182
				Bleak	Aq	0.724191	0.79728	0.864177	-0.951511
				Bleak	Aq	0.730181	0.80226	0.868726	-0.911201
				Bleak	Aq	0.73669	0.807235	0.872838	-0.870892
				Bleak	Aq	0.742408	0.81227	0.877248	-0.830583
				Bleak	Aq	0.747436	0.816963	0.881428	-0.790273
				Bleak	Aq	0.752443	0.821545	0.884943	-0.749964
				Bleak	Aq	0.758386	0.826071	0.889225	-0.709655
				Bleak	Aq	0.762779	0.830428	0.892732	-0.669345
				Bleak	Aq	0.768197	0.834997	0.896577	-0.629036
				Bleak	Aq	0.773546	0.839264	0.899821	-0.588727
				Bleak	Aq	0.777679	0.843532	0.903423	-0.548418
				Bleak	Aq	0.782327	0.847826	0.906919	-0.508108
				Bleak	Aq	0.78718	0.851823	0.910287	-0.467799
				Bleak	Aq	0.79182	0.855871	0.913966	-0.42749
				Bleak	Aq	0.796437	0.85987	0.91701	-0.38718
				Bleak	Aq	0.800769	0.863811	0.919945	-0.346871
				Bleak	Aq	0.805175	0.867801	0.922683	-0.306562
				Bleak	Aq	0.809031	0.871344	0.925333	-0.266252
				Bleak	Aq	0.813159	0.874896	0.927952	-0.225943
				Bleak	Aq	0.817216	0.878489	0.930541	-0.185634
				Bleak	Aq	0.821001	0.881825	0.933188	-0.145325
				Bleak	Aq	0.824902	0.884984	0.935742	-0.105015
				Bleak	Aq	0.82832	0.888195	0.938043	-0.064706
				Bleak	Aq	0.831939	0.891316	0.940325	-0.0243967
				Bleak	Aq	0.835303	0.894533	0.942734	0.0159126
				Bleak	Aq	0.838409	0.897425	0.944985	0.0562219
				Bleak	Aq	0.842063	0.900246	0.94709	0.0965312
				Bleak	Aq	0.845062	0.903043	0.949106	0.13684
				Bleak	Aq	0.847973	0.905748	0.951069	0.17715
				Bleak	Aq	0.851242	0.908483	0.953084	0.217459
				Bleak	Aq	0.854435	0.911153	0.954977	0.257768
				Bleak	Aq	0.857139	0.91357	0.956634	0.298078
				Bleak	Aq	0.8602	0.91607	0.958245	0.338387
				Bleak	Aq	0.863315	0.918356	0.95991	0.378696
				Bleak	Aq	0.865819	0.920615	0.961499	0.419006
				Bleak	Aq	0.86846	0.922953	0.96308	0.459315
				Bleak	Aq	0.871124	0.925146	0.964521	0.499624
				Bleak	Aq	0.873899	0.927281	0.966021	0.539933
				Bleak	Aq	0.876276	0.929405	0.967488	0.580243
				Bleak	Aq	0.878619	0.931342	0.968862	0.620552
				Bleak	Aq	0.881176	0.93334	0.970116	0.660861
				Bleak	Aq	0.883923	0.935333	0.971306	0.701171
				Bleak	Aq	0.886348	0.937233	0.972536	0.74148
				Bleak	Aq	0.888664	0.939112	0.973732	0.781789
				Bleak	Aq	0.891161	0.940923	0.974911	0.822099
				Bleak	Aq	0.893481	0.942734	0.975994	0.862408
				Bleak	Aq	0.895662	0.944486	0.977012	0.902717
				Bleak	Aq	0.897747	0.946056	0.9779	0.943026
				Bleak	Aq	0.899818	0.947596	0.978759	0.983336
				Bleak	Aq	0.90191	0.949219	0.979706	1.02365
				Bleak	Aq	0.903942	0.950736	0.980611	1.06395
				Bleak	Aq	0.905839	0.952198	0.981386	1.10426
				Bleak	Aq	0.907746	0.953627	0.982121	1.14457
				Bleak	Aq	0.909637	0.955035	0.982828	1.18488
				Bleak	Aq	0.911494	0.956362	0.98352	1.22519
				Bleak	Aq	0.91332	0.957707	0.984262	1.2655
				Bleak	Aq	0.915183	0.958985	0.984893	1.30581
				Bleak	Aq	0.916918	0.960207	0.985542	1.34612
				Bleak	Aq	0.918579	0.961399	0.986173	1.38643
				Bleak	Aq	0.920333	0.962555	0.986778	1.42674
				Bleak	Aq	0.921953	0.963689	0.98736	1.46705
				Bleak	Aq	0.923596	0.964762	0.987911	1.50736
				Bleak	Aq	0.925209	0.965814	0.988441	1.54767
				Bleak	Aq	0.926788	0.966853	0.988948	1.58798
				Bleak	Aq	0.928339	0.967834	0.989434	1.62828
				Bleak	Aq	0.929857	0.968839	0.989901	1.66859
				Bleak	Aq	0.93125	0.96981	0.990365	1.7089
				Bleak	Aq	0.932675	0.970765	0.99078	1.74921
				Bleak	Aq	0.934118	0.971657	0.991173	1.78952
				Bleak	Aq	0.935507	0.972496	0.991561	1.82983
				Bleak	Aq	0.936834	0.973314	0.991933	1.87014
				Bleak	Aq	0.938168	0.974146	0.992288	1.91045
				Bleak	Aq	0.939476	0.974938	0.992627	1.95076
				Bleak	Aq	0.940688	0.975714	0.992952	1.99107
				Bleak	Aq	0.941783	0.976445	0.993262	2.03138
				Bleak	Aq	0.942776	0.97716	0.993549	2.07169
				Bleak	Aq	0.943872	0.977879	0.993809	2.112
				Bleak	Aq	0.945095	0.978565	0.99406	2.15231
				Bleak	Aq	0.946266	0.979221	0.994301	2.19261
				Bleak	Aq	0.947485	0.979842	0.994532	2.23292
				Bleak	Aq	0.948557	0.980471	0.994753	2.27323
				Bleak	Aq	0.949617	0.981067	0.994966	2.31354
				Bleak	Aq	0.950649	0.981646	0.99517	2.35385
				Bleak	Aq	0.951654	0.982194	0.995383	2.39416
				Bleak	Aq	0.952546	0.982739	0.995604	2.43447
				Bleak	Aq	0.953498	0.983273	0.995815	2.47478
				Bleak	Aq	0.954407	0.983781	0.996015	2.51509
				Bleak	Aq	0.955408	0.98428	0.996206	2.5554
				Bleak	Aq	0.956322	0.984782	0.996388	2.59571
				Bleak	Aq	0.957319	0.985246	0.996548	2.63602
				Bleak	Aq	0.958222	0.985703	0.996698	2.67633
				Bleak	Aq	0.959087	0.98616	0.996859	2.71664
				Bleak	Aq	0.959934	0.986592	0.997012	2.75694
				Bleak	Aq	0.960703	0.987022	0.997144	2.79725
				Bleak	Aq	0.961442	0.987419	0.997271	2.83756
				Bleak	Aq	0.962246	0.987809	0.997392	2.87787
				Bleak	Aq	0.963105	0.98819	0.997507	2.91818
				Bleak	Aq	0.963802	0.988568	0.997618	2.95849
				Bleak	Aq	0.964485	0.988928	0.997723	2.9988
				Bleak	Aq	0.965157	0.989272	0.997824	3.03911
				Bleak	Aq	0.965816	0.989611	0.99792	3.07942
				Bleak	Aq	0.966477	0.98994	0.998012	3.11973
				Bleak	Aq	0.967248	0.990247	0.9981	3.16004
				Bleak	Aq	0.967861	0.990565	0.998185	3.20035
				Bleak	Aq	0.968492	0.990857	0.998265	3.24066
				Bleak	Aq	0.969147	0.991133	0.998342	3.28097
				Bleak	Aq	0.969788	0.9914	0.998415	3.32127
				Bleak	Aq	0.970417	0.991674	0.998485	3.36158
				Bleak	Aq	0.971032	0.991931	0.998553	3.40189
				Bleak	Aq	0.971613	0.992186	0.998619	3.4422
				Bleak	Aq	0.9722	0.992434	0.998681	3.48251
				Bleak	Aq	0.972776	0.99267	0.998741	3.52282
				Bleak	Aq	0.973335	0.992899	0.998799	3.56313
				Bleak	Aq	0.973866	0.993124	0.998853	3.60344
				Bleak	Aq	0.974435	0.99334	0.998905	3.64375
				Bleak	Aq	0.974966	0.993548	0.998952	3.68406
				Bleak	Aq	0.975486	0.993748	0.998996	3.72437
				Bleak	Aq	0.975995	0.993948	0.999037	3.76468
				Bleak	Aq	0.976494	0.994143	0.99908	3.80499
				Bleak	Aq	0.976954	0.994328	0.999119	3.8453
				Bleak	Aq	0.977398	0.994508	0.999156	3.88561
				Bleak	Aq	0.977834	0.994682	0.999191	3.92591
				Bleak	Aq	0.978261	0.994845	0.999224	3.96622
				Bleak	Aq	0.97869	0.995008	0.999258	4.00653
				Bleak	Aq	0.979127	0.995163	0.999291	4.04684
				Bleak	Aq	0.979555	0.995315	0.999321	4.08715
				Bleak	Aq	0.979975	0.995464	0.999349	4.12746
				Bleak	Aq	0.980387	0.995608	0.999377	4.16777
				Bleak	Aq	0.98079	0.995748	0.999404	4.20808
				Bleak	Aq	0.981219	0.995879	0.999429	4.24839
				Bleak	Aq	0.981577	0.996005	0.999453	4.2887
				Bleak	Aq	0.98197	0.996129	0.999476	4.32901
				Bleak	Aq	0.982355	0.996252	0.9995	4.36932
				Bleak	Aq	0.982731	0.996366	0.999523	4.40963
				Bleak	Aq	0.9831	0.996484	0.999544	4.44994
				Bleak	Aq	0.983441	0.996598	0.999565	4.49024
				Bleak	Aq	0.983764	0.996698	0.999584	4.53055
				Bleak	Aq	0.984081	0.996801	0.999603	4.57086
				Bleak	Aq	0.9844	0.996903	0.999621	4.61117
				Bleak	Aq	0.984721	0.997001	0.999638	4.65148
				Bleak	Aq	0.985036	0.997096	0.999654	4.69179
				Bleak	Aq	0.985345	0.997187	0.999669	4.7321
				Bleak	Aq	0.985648	0.997278	0.999683	4.77241
				Bleak	Ter	0.427333	0.614637	0.76086	-3.24914
				Bleak	Ter	0.422143	0.606682	0.753132	-3.20883
				Bleak	Ter	0.417271	0.598812	0.745539	-3.16852
				Bleak	Ter	0.411861	0.590953	0.737483	-3.12821
				Bleak	Ter	0.406728	0.583125	0.729885	-3.0879
				Bleak	Ter	0.401795	0.575389	0.721381	-3.04759
				Bleak	Ter	0.396354	0.567703	0.713342	-3.00728
				Bleak	Ter	0.391034	0.559997	0.705308	-2.96698
				Bleak	Ter	0.385641	0.552369	0.696756	-2.92667
				Bleak	Ter	0.38082	0.544535	0.688192	-2.88636
				Bleak	Ter	0.374891	0.536337	0.678153	-2.84605
				Bleak	Ter	0.369198	0.528692	0.669538	-2.80574
				Bleak	Ter	0.364177	0.520631	0.661173	-2.76543
				Bleak	Ter	0.358295	0.512597	0.651991	-2.72512
				Bleak	Ter	0.352937	0.504282	0.64272	-2.68481
				Bleak	Ter	0.347831	0.49612	0.633021	-2.6445
				Bleak	Ter	0.342015	0.487795	0.62118	-2.60419
				Bleak	Ter	0.336525	0.479814	0.6115	-2.56388
				Bleak	Ter	0.331518	0.471787	0.601337	-2.52357
				Bleak	Ter	0.326242	0.464108	0.593224	-2.48326
				Bleak	Ter	0.321206	0.45618	0.582861	-2.44295
				Bleak	Ter	0.316446	0.448045	0.57287	-2.40265
				Bleak	Ter	0.311248	0.439879	0.564287	-2.36234
				Bleak	Ter	0.305477	0.431521	0.554751	-2.32203
				Bleak	Ter	0.299525	0.423469	0.544972	-2.28172
				Bleak	Ter	0.294242	0.415479	0.536104	-2.24141
				Bleak	Ter	0.289313	0.40802	0.527083	-2.2011
				Bleak	Ter	0.282262	0.400442	0.51829	-2.16079
				Bleak	Ter	0.277712	0.392604	0.509101	-2.12048
				Bleak	Ter	0.271736	0.385341	0.49859	-2.08017
				Bleak	Ter	0.267644	0.3777	0.488673	-2.03986
				Bleak	Ter	0.26275	0.370001	0.480261	-1.99955
				Bleak	Ter	0.256944	0.362382	0.469463	-1.95924
				Bleak	Ter	0.251531	0.354997	0.460139	-1.91893
				Bleak	Ter	0.246147	0.347704	0.451439	-1.87862
				Bleak	Ter	0.241141	0.340366	0.441957	-1.83832
				Bleak	Ter	0.236384	0.33293	0.433374	-1.79801
				Bleak	Ter	0.230325	0.325613	0.424483	-1.7577
				Bleak	Ter	0.226091	0.31869	0.415045	-1.71739
				Bleak	Ter	0.220961	0.311795	0.406977	-1.67708
				Bleak	Ter	0.216333	0.305237	0.398625	-1.63677
				Bleak	Ter	0.211771	0.298497	0.390352	-1.59646
				Bleak	Ter	0.206791	0.291482	0.381952	-1.55615
				Bleak	Ter	0.201073	0.284513	0.374593	-1.51584
				Bleak	Ter	0.195404	0.27794	0.366939	-1.47553
				Bleak	Ter	0.19103	0.272004	0.357948	-1.43522
				Bleak	Ter	0.185979	0.265635	0.349758	-1.39491
				Bleak	Ter	0.181794	0.259287	0.341916	-1.3546
				Bleak	Ter	0.176644	0.253162	0.33475	-1.31429
				Bleak	Ter	0.172329	0.247419	0.327603	-1.27398
				Bleak	Ter	0.167395	0.241274	0.320838	-1.23368
				Bleak	Ter	0.162653	0.235458	0.314269	-1.19337
				Bleak	Ter	0.158531	0.229641	0.307452	-1.15306
				Bleak	Ter	0.153746	0.224237	0.300226	-1.11275
				Bleak	Ter	0.149189	0.218831	0.293791	-1.07244
				Bleak	Ter	0.145014	0.213297	0.287954	-1.03213
				Bleak	Ter	0.140518	0.20786	0.282223	-0.99182
				Bleak	Ter	0.135823	0.20272	0.275809	-0.951511
				Bleak	Ter	0.131274	0.19774	0.269819	-0.911201
				Bleak	Ter	0.127162	0.192765	0.26331	-0.870892
				Bleak	Ter	0.122752	0.18773	0.257592	-0.830583
				Bleak	Ter	0.118572	0.183037	0.252564	-0.790273
				Bleak	Ter	0.115057	0.178455	0.247557	-0.749964
				Bleak	Ter	0.110775	0.173929	0.241614	-0.709655
				Bleak	Ter	0.107268	0.169572	0.237221	-0.669345
				Bleak	Ter	0.103423	0.165003	0.231803	-0.629036
				Bleak	Ter	0.100179	0.160736	0.226454	-0.588727
				Bleak	Ter	0.0965773	0.156468	0.222321	-0.548418
				Bleak	Ter	0.0930813	0.152174	0.217673	-0.508108
				Bleak	Ter	0.0897131	0.148177	0.21282	-0.467799
				Bleak	Ter	0.0860339	0.144129	0.20818	-0.42749
				Bleak	Ter	0.0829905	0.14013	0.203563	-0.38718
				Bleak	Ter	0.0800547	0.136189	0.199231	-0.346871
				Bleak	Ter	0.0773174	0.132199	0.194825	-0.306562
				Bleak	Ter	0.0746671	0.128656	0.190969	-0.266252
				Bleak	Ter	0.0720483	0.125104	0.186841	-0.225943
				Bleak	Ter	0.0694585	0.121511	0.182784	-0.185634
				Bleak	Ter	0.0668121	0.118175	0.178999	-0.145325
				Bleak	Ter	0.0642581	0.115016	0.175098	-0.105015
				Bleak	Ter	0.0619569	0.111805	0.17168	-0.064706
				Bleak	Ter	0.0596751	0.108684	0.168061	-0.0243967
				Bleak	Ter	0.0572663	0.105467	0.164697	0.0159126
				Bleak	Ter	0.0550155	0.102575	0.161591	0.0562219
				Bleak	Ter	0.05291	0.0997543	0.157937	0.0965312
				Bleak	Ter	0.0508939	0.0969566	0.154938	0.13684
				Bleak	Ter	0.048931	0.0942519	0.152027	0.17715
				Bleak	Ter	0.0469156	0.0915173	0.148758	0.217459
				Bleak	Ter	0.0450233	0.0888472	0.145565	0.257768
				Bleak	Ter	0.0433662	0.0864301	0.142861	0.298078
				Bleak	Ter	0.0417546	0.0839299	0.1398	0.338387
				Bleak	Ter	0.0400902	0.0816441	0.136685	0.378696
				Bleak	Ter	0.0385006	0.0793846	0.134181	0.419006
				Bleak	Ter	0.0369201	0.0770467	0.13154	0.459315
				Bleak	Ter	0.0354786	0.0748542	0.128876	0.499624
				Bleak	Ter	0.033979	0.0727194	0.126101	0.539933
				Bleak	Ter	0.0325117	0.0705953	0.123724	0.580243
				Bleak	Ter	0.0311382	0.0686575	0.121381	0.620552
				Bleak	Ter	0.0298842	0.0666599	0.118824	0.660861
				Bleak	Ter	0.0286941	0.0646674	0.116077	0.701171
				Bleak	Ter	0.0274638	0.0627671	0.113652	0.74148
				Bleak	Ter	0.0262675	0.0608882	0.111336	0.781789
				Bleak	Ter	0.0250891	0.0590768	0.108839	0.822099
				Bleak	Ter	0.0240058	0.0572658	0.106519	0.862408
				Bleak	Ter	0.0229883	0.0555137	0.104338	0.902717
				Bleak	Ter	0.0221004	0.0539439	0.102253	0.943026
				Bleak	Ter	0.0212414	0.0524036	0.100182	0.983336
				Bleak	Ter	0.0202944	0.0507805	0.0980901	1.02365
				Bleak	Ter	0.0193894	0.0492638	0.0960582	1.06395
				Bleak	Ter	0.0186144	0.0478016	0.0941608	1.10426
				Bleak	Ter	0.0178788	0.0463728	0.0922542	1.14457
				Bleak	Ter	0.0171718	0.0449653	0.0903628	1.18488
				Bleak	Ter	0.0164796	0.0436379	0.0885064	1.22519
				Bleak	Ter	0.0157376	0.0422933	0.0866798	1.2655
				Bleak	Ter	0.0151071	0.0410153	0.0848168	1.30581
				Bleak	Ter	0.0144582	0.039793	0.0830816	1.34612
				Bleak	Ter	0.0138273	0.0386008	0.0814207	1.38643
				Bleak	Ter	0.0132223	0.0374449	0.0796671	1.42674
				Bleak	Ter	0.0126403	0.0363112	0.0780468	1.46705
				Bleak	Ter	0.0120889	0.0352381	0.0764036	1.50736
				Bleak	Ter	0.0115589	0.0341857	0.074791	1.54767
				Bleak	Ter	0.0110516	0.0331465	0.0732123	1.58798
				Bleak	Ter	0.0105664	0.0321658	0.0716614	1.62828
				Bleak	Ter	0.0100992	0.0311614	0.0701425	1.66859
				Bleak	Ter	0.0096346	0.0301898	0.0687503	1.7089
				Bleak	Ter	0.00922026	0.0292348	0.0673246	1.74921
				Bleak	Ter	0.0088274	0.0283434	0.0658825	1.78952
				Bleak	Ter	0.00843896	0.0275044	0.0644934	1.82983
				Bleak	Ter	0.00806748	0.0266858	0.0631659	1.87014
				Bleak	Ter	0.00771222	0.0258538	0.0618317	1.91045
				Bleak	Ter	0.00737253	0.0250616	0.0605238	1.95076
				Bleak	Ter	0.00704791	0.0242859	0.0593122	1.99107
				Bleak	Ter	0.00673781	0.023555	0.0582169	2.03138
				Bleak	Ter	0.0064511	0.0228405	0.0572239	2.07169
				Bleak	Ter	0.00619065	0.0221214	0.0561284	2.112
				Bleak	Ter	0.00594004	0.021435	0.0549052	2.15231
				Bleak	Ter	0.00569934	0.0207793	0.0537345	2.19261
				Bleak	Ter	0.00546833	0.0201583	0.052515	2.23292
				Bleak	Ter	0.00524665	0.0195293	0.0514432	2.27323
				Bleak	Ter	0.00503413	0.0189331	0.0503829	2.31354
				Bleak	Ter	0.0048302	0.018354	0.0493505	2.35385
				Bleak	Ter	0.00461669	0.0178064	0.048346	2.39416
				Bleak	Ter	0.00439562	0.0172612	0.0474539	2.43447
				Bleak	Ter	0.0041851	0.0167268	0.0465021	2.47478
				Bleak	Ter	0.00398461	0.0162194	0.0455933	2.51509
				Bleak	Ter	0.0037937	0.01572	0.0445924	2.5554
				Bleak	Ter	0.00361191	0.0152177	0.0436783	2.59571
				Bleak	Ter	0.00345222	0.0147535	0.0426814	2.63602
				Bleak	Ter	0.00330201	0.0142966	0.0417775	2.67633
				Bleak	Ter	0.00314096	0.0138403	0.0409132	2.71664
				Bleak	Ter	0.00298839	0.0134084	0.040066	2.75694
				Bleak	Ter	0.00285579	0.0129782	0.0392971	2.79725
				Bleak	Ter	0.00272905	0.0125809	0.0385583	2.83756
				Bleak	Ter	0.00260806	0.0121907	0.0377539	2.87787
				Bleak	Ter	0.00249258	0.0118101	0.0368946	2.91818
				Bleak	Ter	0.0023822	0.0114319	0.0361984	2.95849
				Bleak	Ter	0.00227669	0.0110721	0.0355145	2.9988
				Bleak	Ter	0.00217591	0.0107281	0.034843	3.03911
				Bleak	Ter	0.00207959	0.010389	0.0341838	3.07942
				Bleak	Ter	0.00198752	0.0100598	0.0335228	3.11973
				Bleak	Ter	0.00189952	0.00975338	0.0327521	3.16004
				Bleak	Ter	0.00181541	0.00943454	0.0321387	3.20035
				Bleak	Ter	0.00173502	0.00914284	0.0315081	3.24066
				Bleak	Ter	0.00165818	0.0088674	0.0308535	3.28097
				Bleak	Ter	0.00158474	0.00859989	0.030212	3.32127
				Bleak	Ter	0.00151455	0.00832617	0.0295834	3.36158
				Bleak	Ter	0.00144712	0.00806931	0.0289676	3.40189
				Bleak	Ter	0.00138137	0.00781374	0.0283873	3.4422
				Bleak	Ter	0.00131865	0.00756601	0.0278001	3.48251
				Bleak	Ter	0.00125871	0.00733008	0.0272236	3.52282
				Bleak	Ter	0.00120126	0.0071011	0.0266645	3.56313
				Bleak	Ter	0.00114715	0.00687562	0.0261338	3.60344
				Bleak	Ter	0.00109498	0.00666005	0.0255646	3.64375
				Bleak	Ter	0.00104802	0.00645233	0.0250342	3.68406
				Bleak	Ter	0.00100361	0.00625179	0.0245144	3.72437
				Bleak	Ter	0.000962882	0.00605237	0.0240052	3.76468
				Bleak	Ter	0.000920358	0.00585694	0.0235063	3.80499
				Bleak	Ter	0.000881202	0.00567239	0.0230459	3.8453
				Bleak	Ter	0.000843817	0.005492	0.0226019	3.88561
				Bleak	Ter	0.000808527	0.00531831	0.0221662	3.92591
				Bleak	Ter	0.00077605	0.00515508	0.0217388	3.96622
				Bleak	Ter	0.000742411	0.0049924	0.0213095	4.00653
				Bleak	Ter	0.000709487	0.00483689	0.0208729	4.04684
				Bleak	Ter	0.000679338	0.00468518	0.0204451	4.08715
				Bleak	Ter	0.000650551	0.00453613	0.0200252	4.12746
				Bleak	Ter	0.000622942	0.0043918	0.0196134	4.16777
				Bleak	Ter	0.000596452	0.00425234	0.0192099	4.20808
				Bleak	Ter	0.000571088	0.00412073	0.0187814	4.24839
				Bleak	Ter	0.000546802	0.003995	0.018423	4.2887
				Bleak	Ter	0.000523549	0.00387062	0.0180301	4.32901
				Bleak	Ter	0.000499925	0.00374847	0.0176454	4.36932
				Bleak	Ter	0.00047736	0.00363352	0.0172687	4.40963
				Bleak	Ter	0.000455813	0.00351581	0.0169	4.44994
				Bleak	Ter	0.000435238	0.00340233	0.0165585	4.49024
				Bleak	Ter	0.000415591	0.00330167	0.0162358	4.53055
				Bleak	Ter	0.000396831	0.00319942	0.0159194	4.57086
				Bleak	Ter	0.000378918	0.00309688	0.0156003	4.61117
				Bleak	Ter	0.000361813	0.00299857	0.0152789	4.65148
				Bleak	Ter	0.000345777	0.00290392	0.0149639	4.69179
				Bleak	Ter	0.000330816	0.00281272	0.0146553	4.7321
				Bleak	Ter	0.000316501	0.00272176	0.0143521	4.77241
				Bulk_BMI_littoral	Aq	0.344754	0.477408	0.619084	-3.58083
				Bulk_BMI_littoral	Aq	0.346752	0.4784	0.619023	-3.53886
				Bulk_BMI_littoral	Aq	0.348756	0.479448	0.618879	-3.49688
				Bulk_BMI_littoral	Aq	0.351103	0.480394	0.618517	-3.4549
				Bulk_BMI_littoral	Aq	0.352964	0.481485	0.618153	-3.41293
				Bulk_BMI_littoral	Aq	0.354745	0.482645	0.618362	-3.37095
				Bulk_BMI_littoral	Aq	0.356433	0.483577	0.61801	-3.32898
				Bulk_BMI_littoral	Aq	0.358734	0.484612	0.617827	-3.287
				Bulk_BMI_littoral	Aq	0.360193	0.485442	0.617986	-3.24502
				Bulk_BMI_littoral	Aq	0.362527	0.486646	0.61761	-3.20305
				Bulk_BMI_littoral	Aq	0.36446	0.487532	0.617367	-3.16107
				Bulk_BMI_littoral	Aq	0.366661	0.488595	0.617223	-3.1191
				Bulk_BMI_littoral	Aq	0.368619	0.489576	0.616737	-3.07712
				Bulk_BMI_littoral	Aq	0.370333	0.490438	0.61626	-3.03514
				Bulk_BMI_littoral	Aq	0.372049	0.491701	0.616345	-2.99317
				Bulk_BMI_littoral	Aq	0.373768	0.492826	0.616528	-2.95119
				Bulk_BMI_littoral	Aq	0.375864	0.493717	0.616725	-2.90921
				Bulk_BMI_littoral	Aq	0.378505	0.494664	0.616907	-2.86724
				Bulk_BMI_littoral	Aq	0.38049	0.495518	0.616655	-2.82526
				Bulk_BMI_littoral	Aq	0.381938	0.496584	0.616491	-2.78329
				Bulk_BMI_littoral	Aq	0.383401	0.497606	0.61675	-2.74131
				Bulk_BMI_littoral	Aq	0.385817	0.498687	0.616729	-2.69933
				Bulk_BMI_littoral	Aq	0.387707	0.499911	0.616928	-2.65736
				Bulk_BMI_littoral	Aq	0.388939	0.500754	0.616874	-2.61538
				Bulk_BMI_littoral	Aq	0.390173	0.501666	0.617087	-2.57341
				Bulk_BMI_littoral	Aq	0.392521	0.502843	0.617158	-2.53143
				Bulk_BMI_littoral	Aq	0.394685	0.503807	0.6171	-2.48945
				Bulk_BMI_littoral	Aq	0.397111	0.504618	0.617172	-2.44748
				Bulk_BMI_littoral	Aq	0.39949	0.505693	0.616997	-2.4055
				Bulk_BMI_littoral	Aq	0.401936	0.506587	0.617225	-2.36353
				Bulk_BMI_littoral	Aq	0.404217	0.507821	0.616766	-2.32155
				Bulk_BMI_littoral	Aq	0.406354	0.508761	0.616958	-2.27957
				Bulk_BMI_littoral	Aq	0.408085	0.509794	0.617175	-2.2376
				Bulk_BMI_littoral	Aq	0.409898	0.510791	0.617276	-2.19562
				Bulk_BMI_littoral	Aq	0.411723	0.511952	0.617705	-2.15365
				Bulk_BMI_littoral	Aq	0.41362	0.512933	0.61819	-2.11167
				Bulk_BMI_littoral	Aq	0.416078	0.513733	0.618301	-2.06969
				Bulk_BMI_littoral	Aq	0.418385	0.514464	0.61854	-2.02772
				Bulk_BMI_littoral	Aq	0.420181	0.51556	0.618352	-1.98574
				Bulk_BMI_littoral	Aq	0.421763	0.516574	0.618047	-1.94376
				Bulk_BMI_littoral	Aq	0.423557	0.51758	0.618268	-1.90179
				Bulk_BMI_littoral	Aq	0.425444	0.518732	0.618589	-1.85981
				Bulk_BMI_littoral	Aq	0.427397	0.519905	0.618796	-1.81784
				Bulk_BMI_littoral	Aq	0.42932	0.520944	0.61909	-1.77586
				Bulk_BMI_littoral	Aq	0.431279	0.522065	0.619381	-1.73388
				Bulk_BMI_littoral	Aq	0.433551	0.522922	0.619587	-1.69191
				Bulk_BMI_littoral	Aq	0.435311	0.523799	0.619379	-1.64993
				Bulk_BMI_littoral	Aq	0.43705	0.524724	0.618995	-1.60796
				Bulk_BMI_littoral	Aq	0.438819	0.525687	0.618838	-1.56598
				Bulk_BMI_littoral	Aq	0.44062	0.526781	0.618539	-1.524
				Bulk_BMI_littoral	Aq	0.442903	0.527966	0.619606	-1.48203
				Bulk_BMI_littoral	Aq	0.444594	0.529047	0.620379	-1.44005
				Bulk_BMI_littoral	Aq	0.445844	0.529854	0.620462	-1.39808
				Bulk_BMI_littoral	Aq	0.447427	0.530746	0.620427	-1.3561
				Bulk_BMI_littoral	Aq	0.448748	0.53174	0.620767	-1.31412
				Bulk_BMI_littoral	Aq	0.450567	0.532686	0.620507	-1.27215
				Bulk_BMI_littoral	Aq	0.452625	0.533669	0.621026	-1.23017
				Bulk_BMI_littoral	Aq	0.45393	0.534494	0.621305	-1.1882
				Bulk_BMI_littoral	Aq	0.455688	0.53543	0.621711	-1.14622
				Bulk_BMI_littoral	Aq	0.457307	0.53649	0.621866	-1.10424
				Bulk_BMI_littoral	Aq	0.459806	0.537345	0.622426	-1.06227
				Bulk_BMI_littoral	Aq	0.461413	0.538134	0.623216	-1.02029
				Bulk_BMI_littoral	Aq	0.462909	0.539191	0.624124	-0.978315
				Bulk_BMI_littoral	Aq	0.464385	0.540089	0.624821	-0.936339
				Bulk_BMI_littoral	Aq	0.465337	0.540828	0.625211	-0.894363
				Bulk_BMI_littoral	Aq	0.466564	0.54189	0.625509	-0.852386
				Bulk_BMI_littoral	Aq	0.468203	0.542553	0.6258	-0.81041
				Bulk_BMI_littoral	Aq	0.468996	0.54368	0.626389	-0.768434
				Bulk_BMI_littoral	Aq	0.470667	0.54476	0.627495	-0.726458
				Bulk_BMI_littoral	Aq	0.471843	0.545961	0.628351	-0.684482
				Bulk_BMI_littoral	Aq	0.473374	0.546976	0.628826	-0.642506
				Bulk_BMI_littoral	Aq	0.475251	0.547878	0.629057	-0.60053
				Bulk_BMI_littoral	Aq	0.476257	0.548931	0.629449	-0.558554
				Bulk_BMI_littoral	Aq	0.477217	0.549981	0.630319	-0.516578
				Bulk_BMI_littoral	Aq	0.478183	0.55099	0.631029	-0.474602
				Bulk_BMI_littoral	Aq	0.479135	0.552064	0.631341	-0.432626
				Bulk_BMI_littoral	Aq	0.480739	0.553026	0.632296	-0.390649
				Bulk_BMI_littoral	Aq	0.482309	0.554007	0.632994	-0.348673
				Bulk_BMI_littoral	Aq	0.483418	0.554998	0.633503	-0.306697
				Bulk_BMI_littoral	Aq	0.484556	0.555995	0.633804	-0.264721
				Bulk_BMI_littoral	Aq	0.485958	0.556877	0.634474	-0.222745
				Bulk_BMI_littoral	Aq	0.486723	0.557635	0.635229	-0.180769
				Bulk_BMI_littoral	Aq	0.487331	0.558563	0.636525	-0.138793
				Bulk_BMI_littoral	Aq	0.48824	0.55933	0.63759	-0.0968168
				Bulk_BMI_littoral	Aq	0.489216	0.560351	0.637761	-0.0548407
				Bulk_BMI_littoral	Aq	0.489937	0.561449	0.638535	-0.0128646
				Bulk_BMI_littoral	Aq	0.491224	0.562435	0.639369	0.0291115
				Bulk_BMI_littoral	Aq	0.492235	0.563656	0.640344	0.0710876
				Bulk_BMI_littoral	Aq	0.493833	0.56457	0.641657	0.113064
				Bulk_BMI_littoral	Aq	0.494722	0.565648	0.642856	0.15504
				Bulk_BMI_littoral	Aq	0.495804	0.566453	0.644401	0.197016
				Bulk_BMI_littoral	Aq	0.496987	0.567468	0.645394	0.238992
				Bulk_BMI_littoral	Aq	0.498174	0.568579	0.646785	0.280968
				Bulk_BMI_littoral	Aq	0.498067	0.569539	0.647859	0.322944
				Bulk_BMI_littoral	Aq	0.497946	0.570494	0.648691	0.36492
				Bulk_BMI_littoral	Aq	0.499144	0.57141	0.64936	0.406896
				Bulk_BMI_littoral	Aq	0.500135	0.572341	0.650115	0.448872
				Bulk_BMI_littoral	Aq	0.501162	0.573414	0.651698	0.490848
				Bulk_BMI_littoral	Aq	0.501322	0.574533	0.652056	0.532825
				Bulk_BMI_littoral	Aq	0.502167	0.575513	0.653477	0.574801
				Bulk_BMI_littoral	Aq	0.502705	0.576615	0.654556	0.616777
				Bulk_BMI_littoral	Aq	0.503087	0.577592	0.655387	0.658753
				Bulk_BMI_littoral	Aq	0.503581	0.578659	0.656564	0.700729
				Bulk_BMI_littoral	Aq	0.503686	0.579642	0.657742	0.742705
				Bulk_BMI_littoral	Aq	0.503761	0.58067	0.658692	0.784681
				Bulk_BMI_littoral	Aq	0.503811	0.581671	0.659737	0.826657
				Bulk_BMI_littoral	Aq	0.503973	0.582658	0.660563	0.868633
				Bulk_BMI_littoral	Aq	0.504351	0.583645	0.661911	0.910609
				Bulk_BMI_littoral	Aq	0.504286	0.584559	0.663626	0.952585
				Bulk_BMI_littoral	Aq	0.504738	0.585656	0.665621	0.994562
				Bulk_BMI_littoral	Aq	0.504721	0.586697	0.667166	1.03654
				Bulk_BMI_littoral	Aq	0.5048	0.587514	0.668587	1.07851
				Bulk_BMI_littoral	Aq	0.504778	0.588644	0.670006	1.12049
				Bulk_BMI_littoral	Aq	0.504786	0.589757	0.670994	1.16247
				Bulk_BMI_littoral	Aq	0.504781	0.590771	0.671896	1.20444
				Bulk_BMI_littoral	Aq	0.505116	0.591903	0.672973	1.24642
				Bulk_BMI_littoral	Aq	0.50651	0.592805	0.674304	1.28839
				Bulk_BMI_littoral	Aq	0.506225	0.59379	0.676125	1.33037
				Bulk_BMI_littoral	Aq	0.506343	0.594736	0.677772	1.37235
				Bulk_BMI_littoral	Aq	0.506311	0.595759	0.679293	1.41432
				Bulk_BMI_littoral	Aq	0.506187	0.59657	0.680966	1.4563
				Bulk_BMI_littoral	Aq	0.506781	0.597547	0.682936	1.49827
				Bulk_BMI_littoral	Aq	0.506842	0.598401	0.68428	1.54025
				Bulk_BMI_littoral	Aq	0.506821	0.599507	0.68597	1.58223
				Bulk_BMI_littoral	Aq	0.506699	0.600353	0.687474	1.6242
				Bulk_BMI_littoral	Aq	0.506779	0.601464	0.68952	1.66618
				Bulk_BMI_littoral	Aq	0.507329	0.602458	0.69136	1.70816
				Bulk_BMI_littoral	Aq	0.507593	0.603671	0.692575	1.75013
				Bulk_BMI_littoral	Aq	0.507953	0.604653	0.694371	1.79211
				Bulk_BMI_littoral	Aq	0.508249	0.605531	0.696319	1.83408
				Bulk_BMI_littoral	Aq	0.508379	0.606649	0.697674	1.87606
				Bulk_BMI_littoral	Aq	0.508423	0.607796	0.699295	1.91804
				Bulk_BMI_littoral	Aq	0.508467	0.60865	0.700776	1.96001
				Bulk_BMI_littoral	Aq	0.507927	0.609581	0.702618	2.00199
				Bulk_BMI_littoral	Aq	0.50808	0.610565	0.704447	2.04396
				Bulk_BMI_littoral	Aq	0.508003	0.611445	0.706184	2.08594
				Bulk_BMI_littoral	Aq	0.5078	0.612482	0.707415	2.12792
				Bulk_BMI_littoral	Aq	0.507655	0.613357	0.70878	2.16989
				Bulk_BMI_littoral	Aq	0.507225	0.614207	0.710428	2.21187
				Bulk_BMI_littoral	Aq	0.506702	0.614968	0.711758	2.25384
				Bulk_BMI_littoral	Aq	0.506468	0.615798	0.714492	2.29582
				Bulk_BMI_littoral	Aq	0.506458	0.616711	0.716171	2.3378
				Bulk_BMI_littoral	Aq	0.506271	0.617628	0.71775	2.37977
				Bulk_BMI_littoral	Aq	0.505945	0.61855	0.719027	2.42175
				Bulk_BMI_littoral	Aq	0.505957	0.619563	0.720836	2.46372
				Bulk_BMI_littoral	Aq	0.505801	0.620571	0.722593	2.5057
				Bulk_BMI_littoral	Aq	0.505303	0.6214	0.724659	2.54768
				Bulk_BMI_littoral	Aq	0.50514	0.622556	0.72682	2.58965
				Bulk_BMI_littoral	Aq	0.504716	0.623334	0.72874	2.63163
				Bulk_BMI_littoral	Aq	0.503911	0.624038	0.730543	2.67361
				Bulk_BMI_littoral	Aq	0.503614	0.624978	0.732116	2.71558
				Bulk_BMI_littoral	Aq	0.503688	0.625846	0.733892	2.75756
				Bulk_BMI_littoral	Aq	0.503129	0.626796	0.735457	2.79953
				Bulk_BMI_littoral	Aq	0.503264	0.627813	0.736706	2.84151
				Bulk_BMI_littoral	Aq	0.50293	0.628718	0.738777	2.88349
				Bulk_BMI_littoral	Aq	0.502839	0.62943	0.740429	2.92546
				Bulk_BMI_littoral	Aq	0.50275	0.630307	0.742257	2.96744
				Bulk_BMI_littoral	Aq	0.501606	0.631316	0.744111	3.00941
				Bulk_BMI_littoral	Aq	0.501483	0.632268	0.745367	3.05139
				Bulk_BMI_littoral	Aq	0.50136	0.633199	0.747135	3.09337
				Bulk_BMI_littoral	Aq	0.501221	0.634107	0.748993	3.13534
				Bulk_BMI_littoral	Aq	0.50111	0.635243	0.750181	3.17732
				Bulk_BMI_littoral	Aq	0.50144	0.636142	0.7518	3.21929
				Bulk_BMI_littoral	Aq	0.501579	0.637079	0.753816	3.26127
				Bulk_BMI_littoral	Aq	0.500906	0.637921	0.755426	3.30325
				Bulk_BMI_littoral	Aq	0.501081	0.638903	0.757515	3.34522
				Bulk_BMI_littoral	Aq	0.500832	0.639854	0.759646	3.3872
				Bulk_BMI_littoral	Aq	0.500582	0.640726	0.761212	3.42917
				Bulk_BMI_littoral	Aq	0.500333	0.64167	0.762757	3.47115
				Bulk_BMI_littoral	Aq	0.500131	0.642457	0.764296	3.51313
				Bulk_BMI_littoral	Aq	0.499995	0.643458	0.765828	3.5551
				Bulk_BMI_littoral	Aq	0.500008	0.644352	0.767352	3.59708
				Bulk_BMI_littoral	Aq	0.49975	0.645394	0.768918	3.63906
				Bulk_BMI_littoral	Aq	0.49986	0.646271	0.770458	3.68103
				Bulk_BMI_littoral	Aq	0.499999	0.647211	0.771885	3.72301
				Bulk_BMI_littoral	Aq	0.499822	0.648273	0.773382	3.76498
				Bulk_BMI_littoral	Aq	0.499752	0.649286	0.774872	3.80696
				Bulk_BMI_littoral	Aq	0.499809	0.650257	0.776355	3.84894
				Bulk_BMI_littoral	Aq	0.499551	0.651173	0.77785	3.89091
				Bulk_BMI_littoral	Aq	0.499111	0.651999	0.779301	3.93289
				Bulk_BMI_littoral	Aq	0.499042	0.652777	0.780897	3.97486
				Bulk_BMI_littoral	Aq	0.498724	0.653718	0.782284	4.01684
				Bulk_BMI_littoral	Aq	0.498509	0.654686	0.783666	4.05882
				Bulk_BMI_littoral	Aq	0.49838	0.655757	0.785156	4.10079
				Bulk_BMI_littoral	Aq	0.498252	0.656706	0.786542	4.14277
				Bulk_BMI_littoral	Aq	0.497651	0.657556	0.788029	4.18474
				Bulk_BMI_littoral	Aq	0.497105	0.6585	0.789482	4.22672
				Bulk_BMI_littoral	Aq	0.496741	0.659329	0.791225	4.2687
				Bulk_BMI_littoral	Aq	0.49646	0.66029	0.793193	4.31067
				Bulk_BMI_littoral	Aq	0.496131	0.661178	0.795108	4.35265
				Bulk_BMI_littoral	Aq	0.495811	0.662055	0.796406	4.39462
				Bulk_BMI_littoral	Aq	0.495657	0.663161	0.797696	4.4366
				Bulk_BMI_littoral	Aq	0.495274	0.664245	0.798979	4.47858
				Bulk_BMI_littoral	Aq	0.495106	0.665221	0.800256	4.52055
				Bulk_BMI_littoral	Aq	0.495328	0.665992	0.801803	4.56253
				Bulk_BMI_littoral	Aq	0.495297	0.666974	0.803386	4.60451
				Bulk_BMI_littoral	Aq	0.494699	0.667908	0.804958	4.64648
				Bulk_BMI_littoral	Aq	0.494101	0.668877	0.806522	4.68846
				Bulk_BMI_littoral	Aq	0.493504	0.669759	0.80788	4.73043
				Bulk_BMI_littoral	Aq	0.492914	0.670553	0.809257	4.77241
				Bulk_BMI_littoral	Ter	0.380916	0.522592	0.655246	-3.58083
				Bulk_BMI_littoral	Ter	0.380977	0.5216	0.653248	-3.53886
				Bulk_BMI_littoral	Ter	0.381121	0.520552	0.651244	-3.49688
				Bulk_BMI_littoral	Ter	0.381483	0.519606	0.648897	-3.4549
				Bulk_BMI_littoral	Ter	0.381847	0.518515	0.647036	-3.41293
				Bulk_BMI_littoral	Ter	0.381638	0.517355	0.645255	-3.37095
				Bulk_BMI_littoral	Ter	0.38199	0.516423	0.643567	-3.32898
				Bulk_BMI_littoral	Ter	0.382173	0.515388	0.641266	-3.287
				Bulk_BMI_littoral	Ter	0.382014	0.514558	0.639807	-3.24502
				Bulk_BMI_littoral	Ter	0.38239	0.513354	0.637473	-3.20305
				Bulk_BMI_littoral	Ter	0.382633	0.512468	0.63554	-3.16107
				Bulk_BMI_littoral	Ter	0.382777	0.511405	0.633339	-3.1191
				Bulk_BMI_littoral	Ter	0.383263	0.510424	0.631381	-3.07712
				Bulk_BMI_littoral	Ter	0.38374	0.509562	0.629667	-3.03514
				Bulk_BMI_littoral	Ter	0.383655	0.508299	0.627951	-2.99317
				Bulk_BMI_littoral	Ter	0.383472	0.507174	0.626232	-2.95119
				Bulk_BMI_littoral	Ter	0.383275	0.506283	0.624136	-2.90921
				Bulk_BMI_littoral	Ter	0.383093	0.505336	0.621495	-2.86724
				Bulk_BMI_littoral	Ter	0.383345	0.504482	0.61951	-2.82526
				Bulk_BMI_littoral	Ter	0.383509	0.503416	0.618062	-2.78329
				Bulk_BMI_littoral	Ter	0.38325	0.502394	0.616599	-2.74131
				Bulk_BMI_littoral	Ter	0.383271	0.501313	0.614183	-2.69933
				Bulk_BMI_littoral	Ter	0.383072	0.500089	0.612293	-2.65736
				Bulk_BMI_littoral	Ter	0.383126	0.499246	0.611061	-2.61538
				Bulk_BMI_littoral	Ter	0.382913	0.498334	0.609827	-2.57341
				Bulk_BMI_littoral	Ter	0.382842	0.497157	0.607479	-2.53143
				Bulk_BMI_littoral	Ter	0.3829	0.496193	0.605315	-2.48945
				Bulk_BMI_littoral	Ter	0.382828	0.495382	0.602889	-2.44748
				Bulk_BMI_littoral	Ter	0.383003	0.494307	0.60051	-2.4055
				Bulk_BMI_littoral	Ter	0.382775	0.493413	0.598064	-2.36353
				Bulk_BMI_littoral	Ter	0.383234	0.492179	0.595783	-2.32155
				Bulk_BMI_littoral	Ter	0.383042	0.491239	0.593646	-2.27957
				Bulk_BMI_littoral	Ter	0.382825	0.490206	0.591915	-2.2376
				Bulk_BMI_littoral	Ter	0.382724	0.489209	0.590102	-2.19562
				Bulk_BMI_littoral	Ter	0.382295	0.488048	0.588277	-2.15365
				Bulk_BMI_littoral	Ter	0.38181	0.487067	0.58638	-2.11167
				Bulk_BMI_littoral	Ter	0.381699	0.486267	0.583922	-2.06969
				Bulk_BMI_littoral	Ter	0.38146	0.485536	0.581615	-2.02772
				Bulk_BMI_littoral	Ter	0.381648	0.48444	0.579819	-1.98574
				Bulk_BMI_littoral	Ter	0.381953	0.483426	0.578237	-1.94376
				Bulk_BMI_littoral	Ter	0.381732	0.48242	0.576443	-1.90179
				Bulk_BMI_littoral	Ter	0.381411	0.481268	0.574556	-1.85981
				Bulk_BMI_littoral	Ter	0.381204	0.480095	0.572603	-1.81784
				Bulk_BMI_littoral	Ter	0.38091	0.479056	0.57068	-1.77586
				Bulk_BMI_littoral	Ter	0.380619	0.477935	0.568721	-1.73388
				Bulk_BMI_littoral	Ter	0.380413	0.477078	0.566449	-1.69191
				Bulk_BMI_littoral	Ter	0.380621	0.476201	0.564689	-1.64993
				Bulk_BMI_littoral	Ter	0.381005	0.475276	0.56295	-1.60796
				Bulk_BMI_littoral	Ter	0.381162	0.474313	0.561181	-1.56598
				Bulk_BMI_littoral	Ter	0.381461	0.473219	0.55938	-1.524
				Bulk_BMI_littoral	Ter	0.380394	0.472034	0.557097	-1.48203
				Bulk_BMI_littoral	Ter	0.379621	0.470953	0.555406	-1.44005
				Bulk_BMI_littoral	Ter	0.379538	0.470146	0.554156	-1.39808
				Bulk_BMI_littoral	Ter	0.379573	0.469254	0.552573	-1.3561
				Bulk_BMI_littoral	Ter	0.379233	0.46826	0.551252	-1.31412
				Bulk_BMI_littoral	Ter	0.379493	0.467314	0.549433	-1.27215
				Bulk_BMI_littoral	Ter	0.378974	0.466331	0.547375	-1.23017
				Bulk_BMI_littoral	Ter	0.378695	0.465506	0.54607	-1.1882
				Bulk_BMI_littoral	Ter	0.378289	0.46457	0.544312	-1.14622
				Bulk_BMI_littoral	Ter	0.378134	0.46351	0.542693	-1.10424
				Bulk_BMI_littoral	Ter	0.377574	0.462655	0.540194	-1.06227
				Bulk_BMI_littoral	Ter	0.376784	0.461866	0.538587	-1.02029
				Bulk_BMI_littoral	Ter	0.375876	0.460809	0.537091	-0.978315
				Bulk_BMI_littoral	Ter	0.375179	0.459911	0.535615	-0.936339
				Bulk_BMI_littoral	Ter	0.374789	0.459172	0.534663	-0.894363
				Bulk_BMI_littoral	Ter	0.374491	0.45811	0.533436	-0.852386
				Bulk_BMI_littoral	Ter	0.3742	0.457447	0.531797	-0.81041
				Bulk_BMI_littoral	Ter	0.373611	0.45632	0.531004	-0.768434
				Bulk_BMI_littoral	Ter	0.372505	0.45524	0.529333	-0.726458
				Bulk_BMI_littoral	Ter	0.371649	0.454039	0.528157	-0.684482
				Bulk_BMI_littoral	Ter	0.371174	0.453024	0.526626	-0.642506
				Bulk_BMI_littoral	Ter	0.370943	0.452122	0.524749	-0.60053
				Bulk_BMI_littoral	Ter	0.370551	0.451069	0.523743	-0.558554
				Bulk_BMI_littoral	Ter	0.369681	0.450019	0.522783	-0.516578
				Bulk_BMI_littoral	Ter	0.368971	0.44901	0.521817	-0.474602
				Bulk_BMI_littoral	Ter	0.368659	0.447936	0.520865	-0.432626
				Bulk_BMI_littoral	Ter	0.367704	0.446974	0.519261	-0.390649
				Bulk_BMI_littoral	Ter	0.367006	0.445993	0.517691	-0.348673
				Bulk_BMI_littoral	Ter	0.366497	0.445002	0.516582	-0.306697
				Bulk_BMI_littoral	Ter	0.366196	0.444005	0.515444	-0.264721
				Bulk_BMI_littoral	Ter	0.365526	0.443123	0.514042	-0.222745
				Bulk_BMI_littoral	Ter	0.364771	0.442365	0.513277	-0.180769
				Bulk_BMI_littoral	Ter	0.363475	0.441437	0.512669	-0.138793
				Bulk_BMI_littoral	Ter	0.36241	0.44067	0.51176	-0.0968168
				Bulk_BMI_littoral	Ter	0.362239	0.439649	0.510784	-0.0548407
				Bulk_BMI_littoral	Ter	0.361465	0.438551	0.510063	-0.0128646
				Bulk_BMI_littoral	Ter	0.360631	0.437565	0.508776	0.0291115
				Bulk_BMI_littoral	Ter	0.359656	0.436344	0.507765	0.0710876
				Bulk_BMI_littoral	Ter	0.358343	0.43543	0.506167	0.113064
				Bulk_BMI_littoral	Ter	0.357144	0.434352	0.505278	0.15504
				Bulk_BMI_littoral	Ter	0.355599	0.433547	0.504196	0.197016
				Bulk_BMI_littoral	Ter	0.354606	0.432532	0.503013	0.238992
				Bulk_BMI_littoral	Ter	0.353215	0.431421	0.501826	0.280968
				Bulk_BMI_littoral	Ter	0.352141	0.430461	0.501933	0.322944
				Bulk_BMI_littoral	Ter	0.351309	0.429506	0.502054	0.36492
				Bulk_BMI_littoral	Ter	0.35064	0.42859	0.500856	0.406896
				Bulk_BMI_littoral	Ter	0.349885	0.427659	0.499865	0.448872
				Bulk_BMI_littoral	Ter	0.348302	0.426586	0.498838	0.490848
				Bulk_BMI_littoral	Ter	0.347944	0.425467	0.498678	0.532825
				Bulk_BMI_littoral	Ter	0.346523	0.424487	0.497833	0.574801
				Bulk_BMI_littoral	Ter	0.345444	0.423385	0.497295	0.616777
				Bulk_BMI_littoral	Ter	0.344613	0.422408	0.496913	0.658753
				Bulk_BMI_littoral	Ter	0.343436	0.421341	0.496419	0.700729
				Bulk_BMI_littoral	Ter	0.342258	0.420358	0.496314	0.742705
				Bulk_BMI_littoral	Ter	0.341308	0.41933	0.496239	0.784681
				Bulk_BMI_littoral	Ter	0.340263	0.418329	0.496189	0.826657
				Bulk_BMI_littoral	Ter	0.339437	0.417342	0.496027	0.868633
				Bulk_BMI_littoral	Ter	0.338089	0.416355	0.495649	0.910609
				Bulk_BMI_littoral	Ter	0.336374	0.415441	0.495714	0.952585
				Bulk_BMI_littoral	Ter	0.334379	0.414344	0.495262	0.994562
				Bulk_BMI_littoral	Ter	0.332834	0.413303	0.495279	1.03654
				Bulk_BMI_littoral	Ter	0.331413	0.412486	0.4952	1.07851
				Bulk_BMI_littoral	Ter	0.329994	0.411356	0.495222	1.12049
				Bulk_BMI_littoral	Ter	0.329006	0.410243	0.495214	1.16247
				Bulk_BMI_littoral	Ter	0.328104	0.409229	0.495219	1.20444
				Bulk_BMI_littoral	Ter	0.327027	0.408097	0.494884	1.24642
				Bulk_BMI_littoral	Ter	0.325696	0.407195	0.49349	1.28839
				Bulk_BMI_littoral	Ter	0.323875	0.40621	0.493775	1.33037
				Bulk_BMI_littoral	Ter	0.322228	0.405264	0.493657	1.37235
				Bulk_BMI_littoral	Ter	0.320707	0.404241	0.493689	1.41432
				Bulk_BMI_littoral	Ter	0.319034	0.40343	0.493813	1.4563
				Bulk_BMI_littoral	Ter	0.317064	0.402453	0.493219	1.49827
				Bulk_BMI_littoral	Ter	0.31572	0.401599	0.493158	1.54025
				Bulk_BMI_littoral	Ter	0.31403	0.400493	0.493179	1.58223
				Bulk_BMI_littoral	Ter	0.312526	0.399647	0.493301	1.6242
				Bulk_BMI_littoral	Ter	0.31048	0.398536	0.493221	1.66618
				Bulk_BMI_littoral	Ter	0.30864	0.397542	0.492671	1.70816
				Bulk_BMI_littoral	Ter	0.307425	0.396329	0.492407	1.75013
				Bulk_BMI_littoral	Ter	0.305629	0.395347	0.492047	1.79211
				Bulk_BMI_littoral	Ter	0.303681	0.394469	0.491751	1.83408
				Bulk_BMI_littoral	Ter	0.302326	0.393351	0.491621	1.87606
				Bulk_BMI_littoral	Ter	0.300705	0.392204	0.491577	1.91804
				Bulk_BMI_littoral	Ter	0.299224	0.39135	0.491533	1.96001
				Bulk_BMI_littoral	Ter	0.297382	0.390419	0.492073	2.00199
				Bulk_BMI_littoral	Ter	0.295553	0.389435	0.49192	2.04396
				Bulk_BMI_littoral	Ter	0.293816	0.388555	0.491997	2.08594
				Bulk_BMI_littoral	Ter	0.292585	0.387518	0.4922	2.12792
				Bulk_BMI_littoral	Ter	0.29122	0.386643	0.492345	2.16989
				Bulk_BMI_littoral	Ter	0.289572	0.385793	0.492775	2.21187
				Bulk_BMI_littoral	Ter	0.288242	0.385032	0.493298	2.25384
				Bulk_BMI_littoral	Ter	0.285508	0.384202	0.493532	2.29582
				Bulk_BMI_littoral	Ter	0.283829	0.383289	0.493542	2.3378
				Bulk_BMI_littoral	Ter	0.28225	0.382372	0.493729	2.37977
				Bulk_BMI_littoral	Ter	0.280973	0.38145	0.494055	2.42175
				Bulk_BMI_littoral	Ter	0.279164	0.380437	0.494043	2.46372
				Bulk_BMI_littoral	Ter	0.277407	0.379429	0.494199	2.5057
				Bulk_BMI_littoral	Ter	0.275341	0.3786	0.494697	2.54768
				Bulk_BMI_littoral	Ter	0.27318	0.377444	0.49486	2.58965
				Bulk_BMI_littoral	Ter	0.27126	0.376666	0.495284	2.63163
				Bulk_BMI_littoral	Ter	0.269457	0.375962	0.496089	2.67361
				Bulk_BMI_littoral	Ter	0.267884	0.375022	0.496386	2.71558
				Bulk_BMI_littoral	Ter	0.266108	0.374154	0.496312	2.75756
				Bulk_BMI_littoral	Ter	0.264543	0.373204	0.496871	2.79953
				Bulk_BMI_littoral	Ter	0.263294	0.372187	0.496736	2.84151
				Bulk_BMI_littoral	Ter	0.261223	0.371282	0.49707	2.88349
				Bulk_BMI_littoral	Ter	0.259571	0.37057	0.497161	2.92546
				Bulk_BMI_littoral	Ter	0.257743	0.369693	0.49725	2.96744
				Bulk_BMI_littoral	Ter	0.255889	0.368684	0.498394	3.00941
				Bulk_BMI_littoral	Ter	0.254633	0.367732	0.498517	3.05139
				Bulk_BMI_littoral	Ter	0.252865	0.366801	0.49864	3.09337
				Bulk_BMI_littoral	Ter	0.251007	0.365893	0.498779	3.13534
				Bulk_BMI_littoral	Ter	0.249819	0.364757	0.49889	3.17732
				Bulk_BMI_littoral	Ter	0.2482	0.363858	0.49856	3.21929
				Bulk_BMI_littoral	Ter	0.246184	0.362921	0.498421	3.26127
				Bulk_BMI_littoral	Ter	0.244574	0.362079	0.499094	3.30325
				Bulk_BMI_littoral	Ter	0.242485	0.361097	0.498919	3.34522
				Bulk_BMI_littoral	Ter	0.240354	0.360146	0.499168	3.3872
				Bulk_BMI_littoral	Ter	0.238788	0.359274	0.499418	3.42917
				Bulk_BMI_littoral	Ter	0.237243	0.35833	0.499667	3.47115
				Bulk_BMI_littoral	Ter	0.235704	0.357543	0.499869	3.51313
				Bulk_BMI_littoral	Ter	0.234172	0.356542	0.500005	3.5551
				Bulk_BMI_littoral	Ter	0.232648	0.355648	0.499992	3.59708
				Bulk_BMI_littoral	Ter	0.231082	0.354606	0.50025	3.63906
				Bulk_BMI_littoral	Ter	0.229542	0.353729	0.50014	3.68103
				Bulk_BMI_littoral	Ter	0.228115	0.352789	0.500001	3.72301
				Bulk_BMI_littoral	Ter	0.226618	0.351727	0.500178	3.76498
				Bulk_BMI_littoral	Ter	0.225128	0.350714	0.500248	3.80696
				Bulk_BMI_littoral	Ter	0.223645	0.349743	0.500191	3.84894
				Bulk_BMI_littoral	Ter	0.22215	0.348827	0.500449	3.89091
				Bulk_BMI_littoral	Ter	0.220699	0.348001	0.500889	3.93289
				Bulk_BMI_littoral	Ter	0.219103	0.347223	0.500958	3.97486
				Bulk_BMI_littoral	Ter	0.217716	0.346282	0.501276	4.01684
				Bulk_BMI_littoral	Ter	0.216334	0.345314	0.501491	4.05882
				Bulk_BMI_littoral	Ter	0.214844	0.344243	0.50162	4.10079
				Bulk_BMI_littoral	Ter	0.213458	0.343294	0.501748	4.14277
				Bulk_BMI_littoral	Ter	0.211971	0.342444	0.502349	4.18474
				Bulk_BMI_littoral	Ter	0.210518	0.3415	0.502895	4.22672
				Bulk_BMI_littoral	Ter	0.208775	0.340671	0.503259	4.2687
				Bulk_BMI_littoral	Ter	0.206807	0.33971	0.50354	4.31067
				Bulk_BMI_littoral	Ter	0.204892	0.338822	0.503869	4.35265
				Bulk_BMI_littoral	Ter	0.203594	0.337945	0.504189	4.39462
				Bulk_BMI_littoral	Ter	0.202304	0.336839	0.504343	4.4366
				Bulk_BMI_littoral	Ter	0.201021	0.335755	0.504726	4.47858
				Bulk_BMI_littoral	Ter	0.199744	0.334779	0.504894	4.52055
				Bulk_BMI_littoral	Ter	0.198197	0.334008	0.504672	4.56253
				Bulk_BMI_littoral	Ter	0.196614	0.333026	0.504703	4.60451
				Bulk_BMI_littoral	Ter	0.195042	0.332092	0.505301	4.64648
				Bulk_BMI_littoral	Ter	0.193478	0.331123	0.505899	4.68846
				Bulk_BMI_littoral	Ter	0.19212	0.330241	0.506496	4.73043
				Bulk_BMI_littoral	Ter	0.190743	0.329447	0.507086	4.77241
				Bulk_BMI_profundal	Aq	0.0616792	0.14486	0.26442	-3.24914
				Bulk_BMI_profundal	Aq	0.0627886	0.14624	0.26549	-3.20883
				Bulk_BMI_profundal	Aq	0.0639318	0.14767	0.266657	-3.16852
				Bulk_BMI_profundal	Aq	0.0650947	0.149108	0.267878	-3.12821
				Bulk_BMI_profundal	Aq	0.066173	0.150599	0.268752	-3.0879
				Bulk_BMI_profundal	Aq	0.0673776	0.151963	0.270343	-3.04759
				Bulk_BMI_profundal	Aq	0.0685307	0.153496	0.271455	-3.00728
				Bulk_BMI_profundal	Aq	0.0696371	0.154926	0.272076	-2.96698
				Bulk_BMI_profundal	Aq	0.0708487	0.156404	0.273037	-2.92667
				Bulk_BMI_profundal	Aq	0.0720813	0.157899	0.27432	-2.88636
				Bulk_BMI_profundal	Aq	0.0733714	0.159359	0.275801	-2.84605
				Bulk_BMI_profundal	Aq	0.0746958	0.160831	0.2769	-2.80574
				Bulk_BMI_profundal	Aq	0.0760421	0.16233	0.278214	-2.76543
				Bulk_BMI_profundal	Aq	0.0774107	0.164	0.279137	-2.72512
				Bulk_BMI_profundal	Aq	0.0788018	0.165543	0.280062	-2.68481
				Bulk_BMI_profundal	Aq	0.080217	0.167112	0.280989	-2.6445
				Bulk_BMI_profundal	Aq	0.0816293	0.168779	0.281908	-2.60419
				Bulk_BMI_profundal	Aq	0.0831088	0.170412	0.282824	-2.56388
				Bulk_BMI_profundal	Aq	0.0844502	0.171942	0.284084	-2.52357
				Bulk_BMI_profundal	Aq	0.0858912	0.173455	0.285379	-2.48326
				Bulk_BMI_profundal	Aq	0.0873544	0.175092	0.286663	-2.44295
				Bulk_BMI_profundal	Aq	0.0888427	0.176604	0.287962	-2.40265
				Bulk_BMI_profundal	Aq	0.090356	0.178157	0.289263	-2.36234
				Bulk_BMI_profundal	Aq	0.0918924	0.179813	0.29057	-2.32203
				Bulk_BMI_profundal	Aq	0.0935951	0.181564	0.291876	-2.28172
				Bulk_BMI_profundal	Aq	0.0952233	0.183355	0.2934	-2.24141
				Bulk_BMI_profundal	Aq	0.0967566	0.185175	0.294781	-2.2011
				Bulk_BMI_profundal	Aq	0.0982643	0.18699	0.296391	-2.16079
				Bulk_BMI_profundal	Aq	0.099916	0.188733	0.297536	-2.12048
				Bulk_BMI_profundal	Aq	0.101592	0.190508	0.29857	-2.08017
				Bulk_BMI_profundal	Aq	0.103153	0.192092	0.299808	-2.03986
				Bulk_BMI_profundal	Aq	0.104715	0.193816	0.301141	-1.99955
				Bulk_BMI_profundal	Aq	0.106445	0.1956	0.302473	-1.95924
				Bulk_BMI_profundal	Aq	0.108143	0.197461	0.303688	-1.91893
				Bulk_BMI_profundal	Aq	0.109943	0.199166	0.304684	-1.87862
				Bulk_BMI_profundal	Aq	0.11177	0.200968	0.305977	-1.83832
				Bulk_BMI_profundal	Aq	0.113623	0.202746	0.307166	-1.79801
				Bulk_BMI_profundal	Aq	0.11523	0.204478	0.308221	-1.7577
				Bulk_BMI_profundal	Aq	0.116868	0.206213	0.309048	-1.71739
				Bulk_BMI_profundal	Aq	0.118781	0.208177	0.310528	-1.67708
				Bulk_BMI_profundal	Aq	0.120679	0.210158	0.311741	-1.63677
				Bulk_BMI_profundal	Aq	0.122826	0.212028	0.312441	-1.59646
				Bulk_BMI_profundal	Aq	0.124482	0.213817	0.31348	-1.55615
				Bulk_BMI_profundal	Aq	0.126536	0.215638	0.315195	-1.51584
				Bulk_BMI_profundal	Aq	0.128619	0.217596	0.316543	-1.47553
				Bulk_BMI_profundal	Aq	0.130732	0.219332	0.317507	-1.43522
				Bulk_BMI_profundal	Aq	0.132962	0.22115	0.318654	-1.39491
				Bulk_BMI_profundal	Aq	0.135125	0.222921	0.319728	-1.3546
				Bulk_BMI_profundal	Aq	0.137423	0.224953	0.321357	-1.31429
				Bulk_BMI_profundal	Aq	0.13982	0.226942	0.323005	-1.27398
				Bulk_BMI_profundal	Aq	0.141939	0.228769	0.324649	-1.23368
				Bulk_BMI_profundal	Aq	0.14433	0.230659	0.326182	-1.19337
				Bulk_BMI_profundal	Aq	0.14678	0.232846	0.327505	-1.15306
				Bulk_BMI_profundal	Aq	0.14892	0.234821	0.328776	-1.11275
				Bulk_BMI_profundal	Aq	0.151162	0.236823	0.330425	-1.07244
				Bulk_BMI_profundal	Aq	0.153576	0.239052	0.332488	-1.03213
				Bulk_BMI_profundal	Aq	0.155687	0.241298	0.333722	-0.99182
				Bulk_BMI_profundal	Aq	0.158014	0.243633	0.335374	-0.951511
				Bulk_BMI_profundal	Aq	0.160138	0.245724	0.336513	-0.911201
				Bulk_BMI_profundal	Aq	0.162503	0.247994	0.338239	-0.870892
				Bulk_BMI_profundal	Aq	0.164617	0.250204	0.339782	-0.830583
				Bulk_BMI_profundal	Aq	0.167144	0.252453	0.341827	-0.790273
				Bulk_BMI_profundal	Aq	0.169154	0.254656	0.343544	-0.749964
				Bulk_BMI_profundal	Aq	0.171517	0.256598	0.345466	-0.709655
				Bulk_BMI_profundal	Aq	0.174125	0.25876	0.34719	-0.669345
				Bulk_BMI_profundal	Aq	0.177009	0.260974	0.348799	-0.629036
				Bulk_BMI_profundal	Aq	0.179078	0.263416	0.350795	-0.588727
				Bulk_BMI_profundal	Aq	0.181518	0.265562	0.352935	-0.548418
				Bulk_BMI_profundal	Aq	0.18407	0.267672	0.354654	-0.508108
				Bulk_BMI_profundal	Aq	0.186773	0.270026	0.356473	-0.467799
				Bulk_BMI_profundal	Aq	0.189405	0.272397	0.35809	-0.42749
				Bulk_BMI_profundal	Aq	0.19177	0.274735	0.360179	-0.38718
				Bulk_BMI_profundal	Aq	0.194359	0.276922	0.362087	-0.346871
				Bulk_BMI_profundal	Aq	0.197259	0.279414	0.363835	-0.306562
				Bulk_BMI_profundal	Aq	0.200064	0.28169	0.366343	-0.266252
				Bulk_BMI_profundal	Aq	0.202736	0.283912	0.368717	-0.225943
				Bulk_BMI_profundal	Aq	0.205832	0.286127	0.3708	-0.185634
				Bulk_BMI_profundal	Aq	0.209041	0.2886	0.372915	-0.145325
				Bulk_BMI_profundal	Aq	0.211707	0.290941	0.37473	-0.105015
				Bulk_BMI_profundal	Aq	0.215064	0.293303	0.37664	-0.064706
				Bulk_BMI_profundal	Aq	0.217603	0.295655	0.378085	-0.0243967
				Bulk_BMI_profundal	Aq	0.220692	0.297943	0.38048	0.0159126
				Bulk_BMI_profundal	Aq	0.223603	0.300339	0.382963	0.0562219
				Bulk_BMI_profundal	Aq	0.226144	0.302851	0.384707	0.0965312
				Bulk_BMI_profundal	Aq	0.228757	0.305311	0.386883	0.13684
				Bulk_BMI_profundal	Aq	0.231753	0.307922	0.389143	0.17715
				Bulk_BMI_profundal	Aq	0.234299	0.310425	0.391574	0.217459
				Bulk_BMI_profundal	Aq	0.237787	0.313014	0.393734	0.257768
				Bulk_BMI_profundal	Aq	0.240876	0.315346	0.396371	0.298078
				Bulk_BMI_profundal	Aq	0.243358	0.317843	0.399249	0.338387
				Bulk_BMI_profundal	Aq	0.245543	0.320564	0.401576	0.378696
				Bulk_BMI_profundal	Aq	0.248294	0.323315	0.404784	0.419006
				Bulk_BMI_profundal	Aq	0.250861	0.325858	0.406659	0.459315
				Bulk_BMI_profundal	Aq	0.25301	0.328435	0.409769	0.499624
				Bulk_BMI_profundal	Aq	0.255412	0.330992	0.412039	0.539933
				Bulk_BMI_profundal	Aq	0.257212	0.333476	0.414925	0.580243
				Bulk_BMI_profundal	Aq	0.259462	0.336064	0.417501	0.620552
				Bulk_BMI_profundal	Aq	0.261726	0.338834	0.419858	0.660861
				Bulk_BMI_profundal	Aq	0.264277	0.341558	0.421794	0.701171
				Bulk_BMI_profundal	Aq	0.266209	0.344205	0.424416	0.74148
				Bulk_BMI_profundal	Aq	0.268462	0.346723	0.427305	0.781789
				Bulk_BMI_profundal	Aq	0.270716	0.349369	0.429876	0.822099
				Bulk_BMI_profundal	Aq	0.272967	0.351648	0.432956	0.862408
				Bulk_BMI_profundal	Aq	0.275562	0.353969	0.436099	0.902717
				Bulk_BMI_profundal	Aq	0.27791	0.356594	0.439069	0.943026
				Bulk_BMI_profundal	Aq	0.280208	0.359062	0.441869	0.983336
				Bulk_BMI_profundal	Aq	0.28264	0.361641	0.445582	1.02365
				Bulk_BMI_profundal	Aq	0.285257	0.364366	0.449372	1.06395
				Bulk_BMI_profundal	Aq	0.287957	0.367134	0.453148	1.10426
				Bulk_BMI_profundal	Aq	0.290029	0.369953	0.457197	1.14457
				Bulk_BMI_profundal	Aq	0.292284	0.372493	0.460742	1.18488
				Bulk_BMI_profundal	Aq	0.294246	0.37516	0.464244	1.22519
				Bulk_BMI_profundal	Aq	0.296132	0.377943	0.46777	1.2655
				Bulk_BMI_profundal	Aq	0.297921	0.380909	0.470782	1.30581
				Bulk_BMI_profundal	Aq	0.299821	0.383444	0.473222	1.34612
				Bulk_BMI_profundal	Aq	0.301995	0.386114	0.476867	1.38643
				Bulk_BMI_profundal	Aq	0.303745	0.388678	0.480139	1.42674
				Bulk_BMI_profundal	Aq	0.305208	0.391428	0.483339	1.46705
				Bulk_BMI_profundal	Aq	0.307538	0.394259	0.486844	1.50736
				Bulk_BMI_profundal	Aq	0.309149	0.397244	0.490525	1.54767
				Bulk_BMI_profundal	Aq	0.311031	0.399826	0.493504	1.58798
				Bulk_BMI_profundal	Aq	0.313363	0.402501	0.497659	1.62828
				Bulk_BMI_profundal	Aq	0.314814	0.404984	0.50101	1.66859
				Bulk_BMI_profundal	Aq	0.315796	0.407837	0.505562	1.7089
				Bulk_BMI_profundal	Aq	0.31792	0.410836	0.508607	1.74921
				Bulk_BMI_profundal	Aq	0.31951	0.413918	0.511756	1.78952
				Bulk_BMI_profundal	Aq	0.32085	0.416963	0.51705	1.82983
				Bulk_BMI_profundal	Aq	0.323323	0.419943	0.521549	1.87014
				Bulk_BMI_profundal	Aq	0.324592	0.422489	0.525092	1.91045
				Bulk_BMI_profundal	Aq	0.326197	0.425561	0.529615	1.95076
				Bulk_BMI_profundal	Aq	0.327963	0.428803	0.533215	1.99107
				Bulk_BMI_profundal	Aq	0.330064	0.431486	0.53767	2.03138
				Bulk_BMI_profundal	Aq	0.331759	0.434232	0.542743	2.07169
				Bulk_BMI_profundal	Aq	0.333462	0.437203	0.546407	2.112
				Bulk_BMI_profundal	Aq	0.335218	0.440134	0.550264	2.15231
				Bulk_BMI_profundal	Aq	0.336797	0.443134	0.555188	2.19261
				Bulk_BMI_profundal	Aq	0.338578	0.445865	0.559475	2.23292
				Bulk_BMI_profundal	Aq	0.339809	0.448458	0.563491	2.27323
				Bulk_BMI_profundal	Aq	0.341546	0.451103	0.567566	2.31354
				Bulk_BMI_profundal	Aq	0.343077	0.454137	0.571964	2.35385
				Bulk_BMI_profundal	Aq	0.344879	0.456699	0.576417	2.39416
				Bulk_BMI_profundal	Aq	0.346328	0.459568	0.580764	2.43447
				Bulk_BMI_profundal	Aq	0.34754	0.462133	0.586275	2.47478
				Bulk_BMI_profundal	Aq	0.349233	0.464849	0.591124	2.51509
				Bulk_BMI_profundal	Aq	0.35069	0.467865	0.594167	2.5554
				Bulk_BMI_profundal	Aq	0.352888	0.470897	0.598572	2.59571
				Bulk_BMI_profundal	Aq	0.353966	0.473907	0.604076	2.63602
				Bulk_BMI_profundal	Aq	0.355517	0.476766	0.608356	2.67633
				Bulk_BMI_profundal	Aq	0.357135	0.479503	0.612713	2.71664
				Bulk_BMI_profundal	Aq	0.358789	0.482537	0.616498	2.75694
				Bulk_BMI_profundal	Aq	0.360764	0.485565	0.62024	2.79725
				Bulk_BMI_profundal	Aq	0.362851	0.488557	0.623757	2.83756
				Bulk_BMI_profundal	Aq	0.364419	0.4915	0.62736	2.87787
				Bulk_BMI_profundal	Aq	0.365742	0.494325	0.631592	2.91818
				Bulk_BMI_profundal	Aq	0.367067	0.496958	0.636141	2.95849
				Bulk_BMI_profundal	Aq	0.368542	0.499741	0.640606	2.9988
				Bulk_BMI_profundal	Aq	0.369856	0.502657	0.645249	3.03911
				Bulk_BMI_profundal	Aq	0.371173	0.505693	0.64958	3.07942
				Bulk_BMI_profundal	Aq	0.372494	0.508566	0.653832	3.11973
				Bulk_BMI_profundal	Aq	0.3741	0.51148	0.657885	3.16004
				Bulk_BMI_profundal	Aq	0.375782	0.514101	0.662392	3.20035
				Bulk_BMI_profundal	Aq	0.377528	0.516972	0.666685	3.24066
				Bulk_BMI_profundal	Aq	0.379278	0.519642	0.671176	3.28097
				Bulk_BMI_profundal	Aq	0.379805	0.522363	0.674642	3.32127
				Bulk_BMI_profundal	Aq	0.380449	0.525166	0.678018	3.36158
				Bulk_BMI_profundal	Aq	0.381992	0.527992	0.682147	3.40189
				Bulk_BMI_profundal	Aq	0.383542	0.530582	0.685526	3.4422
				Bulk_BMI_profundal	Aq	0.38481	0.533319	0.68944	3.48251
				Bulk_BMI_profundal	Aq	0.38588	0.535836	0.693574	3.52282
				Bulk_BMI_profundal	Aq	0.387111	0.538789	0.697678	3.56313
				Bulk_BMI_profundal	Aq	0.388451	0.541537	0.701979	3.60344
				Bulk_BMI_profundal	Aq	0.389792	0.544826	0.706654	3.64375
				Bulk_BMI_profundal	Aq	0.391135	0.547584	0.710663	3.68406
				Bulk_BMI_profundal	Aq	0.392428	0.550634	0.713959	3.72437
				Bulk_BMI_profundal	Aq	0.39389	0.553613	0.717729	3.76468
				Bulk_BMI_profundal	Aq	0.395174	0.556693	0.722244	3.80499
				Bulk_BMI_profundal	Aq	0.396523	0.559393	0.726714	3.8453
				Bulk_BMI_profundal	Aq	0.39811	0.562137	0.731097	3.88561
				Bulk_BMI_profundal	Aq	0.399322	0.565169	0.734439	3.92591
				Bulk_BMI_profundal	Aq	0.400909	0.567976	0.738566	3.96622
				Bulk_BMI_profundal	Aq	0.40194	0.570911	0.742782	4.00653
				Bulk_BMI_profundal	Aq	0.403505	0.573595	0.746029	4.04684
				Bulk_BMI_profundal	Aq	0.404952	0.57625	0.749091	4.08715
				Bulk_BMI_profundal	Aq	0.406009	0.578776	0.752203	4.12746
				Bulk_BMI_profundal	Aq	0.407359	0.58136	0.756145	4.16777
				Bulk_BMI_profundal	Aq	0.408715	0.584042	0.759625	4.20808
				Bulk_BMI_profundal	Aq	0.410006	0.587162	0.763278	4.24839
				Bulk_BMI_profundal	Aq	0.411247	0.589874	0.766893	4.2887
				Bulk_BMI_profundal	Aq	0.412396	0.592585	0.770464	4.32901
				Bulk_BMI_profundal	Aq	0.413579	0.595501	0.773516	4.36932
				Bulk_BMI_profundal	Aq	0.414763	0.598107	0.77637	4.40963
				Bulk_BMI_profundal	Aq	0.415947	0.60093	0.77958	4.44994
				Bulk_BMI_profundal	Aq	0.417137	0.603986	0.783023	4.49024
				Bulk_BMI_profundal	Aq	0.418409	0.606643	0.786426	4.53055
				Bulk_BMI_profundal	Aq	0.41998	0.609315	0.789696	4.57086
				Bulk_BMI_profundal	Aq	0.421051	0.611924	0.793124	4.61117
				Bulk_BMI_profundal	Aq	0.422123	0.614658	0.796427	4.65148
				Bulk_BMI_profundal	Aq	0.423195	0.617179	0.799679	4.69179
				Bulk_BMI_profundal	Aq	0.424309	0.619702	0.802584	4.7321
				Bulk_BMI_profundal	Aq	0.425502	0.622371	0.805743	4.77241
				Bulk_BMI_profundal	Ter	0.73558	0.85514	0.938321	-3.24914
				Bulk_BMI_profundal	Ter	0.73451	0.85376	0.937211	-3.20883
				Bulk_BMI_profundal	Ter	0.733343	0.85233	0.936068	-3.16852
				Bulk_BMI_profundal	Ter	0.732122	0.850892	0.934905	-3.12821
				Bulk_BMI_profundal	Ter	0.731248	0.849401	0.933827	-3.0879
				Bulk_BMI_profundal	Ter	0.729657	0.848037	0.932622	-3.04759
				Bulk_BMI_profundal	Ter	0.728545	0.846504	0.931469	-3.00728
				Bulk_BMI_profundal	Ter	0.727924	0.845074	0.930363	-2.96698
				Bulk_BMI_profundal	Ter	0.726963	0.843596	0.929151	-2.92667
				Bulk_BMI_profundal	Ter	0.72568	0.842101	0.927919	-2.88636
				Bulk_BMI_profundal	Ter	0.724199	0.840641	0.926629	-2.84605
				Bulk_BMI_profundal	Ter	0.7231	0.839169	0.925304	-2.80574
				Bulk_BMI_profundal	Ter	0.721786	0.83767	0.923958	-2.76543
				Bulk_BMI_profundal	Ter	0.720863	0.836	0.922589	-2.72512
				Bulk_BMI_profundal	Ter	0.719938	0.834457	0.921198	-2.68481
				Bulk_BMI_profundal	Ter	0.719011	0.832888	0.919783	-2.6445
				Bulk_BMI_profundal	Ter	0.718092	0.831221	0.918371	-2.60419
				Bulk_BMI_profundal	Ter	0.717176	0.829588	0.916891	-2.56388
				Bulk_BMI_profundal	Ter	0.715916	0.828058	0.91555	-2.52357
				Bulk_BMI_profundal	Ter	0.714621	0.826545	0.914109	-2.48326
				Bulk_BMI_profundal	Ter	0.713337	0.824908	0.912646	-2.44295
				Bulk_BMI_profundal	Ter	0.712038	0.823396	0.911157	-2.40265
				Bulk_BMI_profundal	Ter	0.710737	0.821843	0.909644	-2.36234
				Bulk_BMI_profundal	Ter	0.70943	0.820187	0.908108	-2.32203
				Bulk_BMI_profundal	Ter	0.708124	0.818436	0.906405	-2.28172
				Bulk_BMI_profundal	Ter	0.7066	0.816645	0.904777	-2.24141
				Bulk_BMI_profundal	Ter	0.705219	0.814825	0.903243	-2.2011
				Bulk_BMI_profundal	Ter	0.703609	0.81301	0.901736	-2.16079
				Bulk_BMI_profundal	Ter	0.702464	0.811267	0.900084	-2.12048
				Bulk_BMI_profundal	Ter	0.70143	0.809492	0.898408	-2.08017
				Bulk_BMI_profundal	Ter	0.700192	0.807908	0.896847	-2.03986
				Bulk_BMI_profundal	Ter	0.698859	0.806184	0.895285	-1.99955
[truncated: 6,580 more rows]
[truncated: 1 more columns]

## Sheet: Figure 4
Figure 4		Data 1	Species	Source	y0.025	y0.5	y0.975	PC1
			Global	Ter	0.258917	0.59008	0.873557	-3.58083
			Global	Ter	0.254853	0.583826	0.870324	-3.53886
			Global	Ter	0.250147	0.577823	0.867007	-3.49688
			Global	Ter	0.246938	0.571989	0.863608	-3.4549
			Global	Ter	0.242907	0.565973	0.860124	-3.41293
			Global	Ter	0.239403	0.559487	0.856488	-3.37095
			Global	Ter	0.236225	0.553525	0.852972	-3.32898
			Global	Ter	0.233183	0.547179	0.849286	-3.287
			Global	Ter	0.230653	0.540492	0.844727	-3.24502
			Global	Ter	0.227842	0.534345	0.840405	-3.20305
			Global	Ter	0.223853	0.528289	0.836748	-3.16107
			Global	Ter	0.220813	0.522583	0.83247	-3.1191
			Global	Ter	0.217592	0.516024	0.827236	-3.07712
			Global	Ter	0.214669	0.509338	0.821503	-3.03514
			Global	Ter	0.211922	0.503187	0.816828	-2.99317
			Global	Ter	0.208977	0.496998	0.812478	-2.95119
			Global	Ter	0.206111	0.490625	0.807357	-2.90921
			Global	Ter	0.202326	0.484377	0.802973	-2.86724
			Global	Ter	0.198078	0.478171	0.797903	-2.82526
			Global	Ter	0.195194	0.471507	0.792393	-2.78329
			Global	Ter	0.192448	0.465133	0.787094	-2.74131
			Global	Ter	0.189781	0.458975	0.782625	-2.69933
			Global	Ter	0.186966	0.452722	0.7784	-2.65736
			Global	Ter	0.183556	0.446337	0.773284	-2.61538
			Global	Ter	0.1802	0.439783	0.766297	-2.57341
			Global	Ter	0.176935	0.433514	0.759255	-2.53143
			Global	Ter	0.175207	0.427582	0.753898	-2.48945
			Global	Ter	0.172988	0.421345	0.749167	-2.44748
			Global	Ter	0.170867	0.415479	0.742784	-2.4055
			Global	Ter	0.16772	0.408929	0.737188	-2.36353
			Global	Ter	0.164444	0.402531	0.732579	-2.32155
			Global	Ter	0.162267	0.396687	0.72617	-2.27957
			Global	Ter	0.1603	0.391172	0.719571	-2.2376
			Global	Ter	0.158231	0.384962	0.712839	-2.19562
			Global	Ter	0.15471	0.379432	0.707954	-2.15365
			Global	Ter	0.151107	0.373491	0.701425	-2.11167
			Global	Ter	0.147835	0.368313	0.695267	-2.06969
			Global	Ter	0.144859	0.362539	0.688217	-2.02772
			Global	Ter	0.141946	0.356575	0.682277	-1.98574
			Global	Ter	0.139091	0.350542	0.676253	-1.94376
			Global	Ter	0.136268	0.344949	0.668736	-1.90179
			Global	Ter	0.133502	0.339422	0.662585	-1.85981
			Global	Ter	0.130731	0.333766	0.656051	-1.81784
			Global	Ter	0.127948	0.328197	0.649623	-1.77586
			Global	Ter	0.125165	0.322899	0.643123	-1.73388
			Global	Ter	0.122719	0.317898	0.636551	-1.69191
			Global	Ter	0.12008	0.31203	0.628693	-1.64993
			Global	Ter	0.116751	0.306736	0.623203	-1.60796
			Global	Ter	0.113762	0.301498	0.616611	-1.56598
			Global	Ter	0.111628	0.296841	0.60971	-1.524
			Global	Ter	0.109656	0.291592	0.603125	-1.48203
			Global	Ter	0.107044	0.286503	0.596351	-1.44005
			Global	Ter	0.105472	0.281262	0.589476	-1.39808
			Global	Ter	0.103823	0.276358	0.582566	-1.3561
			Global	Ter	0.101643	0.271171	0.575624	-1.31412
			Global	Ter	0.0995113	0.266562	0.568652	-1.27215
			Global	Ter	0.0978801	0.262071	0.561231	-1.23017
			Global	Ter	0.0963833	0.257645	0.554296	-1.1882
			Global	Ter	0.0942012	0.252957	0.54764	-1.14622
			Global	Ter	0.0920879	0.248055	0.540613	-1.10424
			Global	Ter	0.0905493	0.243443	0.533542	-1.06227
			Global	Ter	0.0887441	0.23873	0.526338	-1.02029
			Global	Ter	0.0864541	0.23381	0.519374	-0.978315
			Global	Ter	0.0847041	0.229334	0.512299	-0.936339
			Global	Ter	0.0832832	0.224855	0.505197	-0.894363
			Global	Ter	0.081721	0.220784	0.498087	-0.852386
			Global	Ter	0.0802052	0.216718	0.491657	-0.81041
			Global	Ter	0.0783967	0.212389	0.483872	-0.768434
			Global	Ter	0.0769178	0.208223	0.476155	-0.726458
			Global	Ter	0.0752596	0.20405	0.469695	-0.684482
			Global	Ter	0.0737962	0.199974	0.462651	-0.642506
			Global	Ter	0.0722973	0.195939	0.455853	-0.60053
			Global	Ter	0.0706837	0.192375	0.448578	-0.558554
			Global	Ter	0.0689281	0.188514	0.443062	-0.516578
			Global	Ter	0.0674233	0.184278	0.435623	-0.474602
			Global	Ter	0.0660758	0.180653	0.42809	-0.432626
			Global	Ter	0.0645042	0.177098	0.42173	-0.390649
			Global	Ter	0.0627118	0.173458	0.417214	-0.348673
			Global	Ter	0.0611768	0.169948	0.410604	-0.306697
			Global	Ter	0.059842	0.165945	0.405753	-0.264721
			Global	Ter	0.0587072	0.162467	0.401015	-0.222745
			Global	Ter	0.0574779	0.159271	0.395337	-0.180769
			Global	Ter	0.056122	0.156327	0.388765	-0.138793
			Global	Ter	0.0545815	0.15294	0.381546	-0.0968168
			Global	Ter	0.0531653	0.149893	0.375418	-0.0548407
			Global	Ter	0.0517005	0.146729	0.369956	-0.0128646
			Global	Ter	0.0502846	0.143692	0.363442	0.0291115
			Global	Ter	0.0488905	0.140564	0.357693	0.0710876
			Global	Ter	0.0480526	0.137581	0.351418	0.113064
			Global	Ter	0.0468766	0.134909	0.347035	0.15504
			Global	Ter	0.0456641	0.131836	0.341822	0.197016
			Global	Ter	0.0442022	0.128928	0.336496	0.238992
			Global	Ter	0.0430604	0.126049	0.331634	0.280968
			Global	Ter	0.0419364	0.123345	0.326086	0.322944
			Global	Ter	0.040958	0.120696	0.320581	0.36492
			Global	Ter	0.040008	0.118067	0.315095	0.406896
			Global	Ter	0.0390776	0.115494	0.309661	0.448872
			Global	Ter	0.0380723	0.112967	0.304311	0.490848
			Global	Ter	0.0371489	0.110451	0.299681	0.532825
			Global	Ter	0.0364091	0.108267	0.294092	0.574801
			Global	Ter	0.0352684	0.105888	0.288506	0.616777
			Global	Ter	0.0343426	0.103641	0.28307	0.658753
			Global	Ter	0.0333962	0.101364	0.278276	0.700729
			Global	Ter	0.0327007	0.0990168	0.273712	0.742705
			Global	Ter	0.0318959	0.0969222	0.269119	0.784681
			Global	Ter	0.0311027	0.0946352	0.264824	0.826657
			Global	Ter	0.0303287	0.092582	0.260671	0.868633
			Global	Ter	0.0293884	0.0905783	0.255631	0.910609
			Global	Ter	0.0287647	0.0885618	0.251286	0.952585
			Global	Ter	0.0280469	0.0864993	0.246871	0.994562
			Global	Ter	0.0274145	0.0846062	0.242717	1.03654
			Global	Ter	0.0266808	0.0827889	0.238761	1.07851
			Global	Ter	0.0259971	0.0809133	0.234114	1.12049
			Global	Ter	0.0252037	0.0790652	0.230138	1.16247
			Global	Ter	0.0245263	0.0771978	0.225895	1.20444
			Global	Ter	0.0238749	0.075346	0.221835	1.24642
			Global	Ter	0.0231351	0.0735543	0.217821	1.28839
			Global	Ter	0.0224631	0.0718368	0.213225	1.33037
			Global	Ter	0.0218329	0.0702594	0.208982	1.37235
			Global	Ter	0.0211464	0.0688071	0.205045	1.41432
			Global	Ter	0.0203792	0.0671488	0.202177	1.4563
			Global	Ter	0.0198071	0.0654569	0.198145	1.49827
			Global	Ter	0.0193852	0.0640022	0.194823	1.54025
			Global	Ter	0.0188007	0.0624021	0.190735	1.58223
			Global	Ter	0.0183536	0.0610269	0.186534	1.6242
			Global	Ter	0.0178112	0.0597042	0.183439	1.66618
			Global	Ter	0.0173251	0.058358	0.180023	1.70816
			Global	Ter	0.0168774	0.0570076	0.176094	1.75013
			Global	Ter	0.0164684	0.0556953	0.173171	1.79211
			Global	Ter	0.0160964	0.0543303	0.170111	1.83408
			Global	Ter	0.0156104	0.0530957	0.16728	1.87606
			Global	Ter	0.0152099	0.0519619	0.164169	1.91804
			Global	Ter	0.0148233	0.0507585	0.161009	1.96001
			Global	Ter	0.0144907	0.0495866	0.157735	2.00199
			Global	Ter	0.01419	0.0483776	0.154805	2.04396
			Global	Ter	0.0137145	0.0472285	0.152193	2.08594
			Global	Ter	0.0133597	0.046138	0.148918	2.12792
			Global	Ter	0.0129739	0.044977	0.146534	2.16989
			Global	Ter	0.0124875	0.0439698	0.144471	2.21187
			Global	Ter	0.0121775	0.0429047	0.142432	2.25384
			Global	Ter	0.011854	0.0418591	0.140408	2.29582
			Global	Ter	0.0115166	0.0409603	0.137684	2.3378
			Global	Ter	0.0111929	0.0399578	0.13497	2.37977
			Global	Ter	0.010836	0.0389438	0.13293	2.42175
			Global	Ter	0.0104888	0.0380559	0.129727	2.46372
			Global	Ter	0.010159	0.0370878	0.127052	2.5057
			Global	Ter	0.00990347	0.03617	0.124496	2.54768
			Global	Ter	0.00962016	0.0353361	0.122172	2.58965
			Global	Ter	0.00939816	0.0344649	0.120002	2.63163
			Global	Ter	0.00913335	0.0336357	0.118409	2.67361
			Global	Ter	0.00884082	0.0328622	0.116232	2.71558
			Global	Ter	0.00856578	0.0320318	0.113692	2.75756
			Global	Ter	0.00826291	0.0312629	0.111664	2.79953
			Global	Ter	0.00798938	0.0305471	0.109669	2.84151
			Global	Ter	0.00774695	0.029819	0.107696	2.88349
			Global	Ter	0.0075356	0.029121	0.105344	2.92546
			Global	Ter	0.00733051	0.0283776	0.103018	2.96744
			Global	Ter	0.00712359	0.0277128	0.10074	3.00941
			Global	Ter	0.00688423	0.0271093	0.0991229	3.05139
			Global	Ter	0.00668589	0.0265507	0.0978637	3.09337
			Global	Ter	0.00648148	0.0259618	0.0961647	3.13534
			Global	Ter	0.00625742	0.0252965	0.0947988	3.17732
			Global	Ter	0.00603717	0.0247129	0.0937182	3.21929
			Global	Ter	0.00582922	0.0241359	0.0921077	3.26127
			Global	Ter	0.00566707	0.0236054	0.0905172	3.30325
			Global	Ter	0.00551007	0.0230521	0.0884375	3.34522
			Global	Ter	0.00537297	0.0224788	0.0866116	3.3872
			Global	Ter	0.00522529	0.0219405	0.0851304	3.42917
			Global	Ter	0.00505442	0.0214096	0.0833046	3.47115
			Global	Ter	0.00486073	0.0209023	0.0817753	3.51313
			Global	Ter	0.00467528	0.0204321	0.0810503	3.5551
			Global	Ter	0.00454145	0.0199375	0.0790568	3.59708
			Global	Ter	0.0044152	0.0194188	0.0778006	3.63906
			Global	Ter	0.00427504	0.0189459	0.0766543	3.68103
			Global	Ter	0.00415776	0.0185204	0.0750049	3.72301
			Global	Ter	0.0040527	0.0180394	0.0733745	3.76498
			Global	Ter	0.00393917	0.0176111	0.0721878	3.80696
			Global	Ter	0.00381777	0.017165	0.0703821	3.84894
			Global	Ter	0.00370941	0.0167274	0.0690592	3.89091
			Global	Ter	0.00358603	0.0163041	0.0677593	3.93289
			Global	Ter	0.0034778	0.0158815	0.0662877	3.97486
			Global	Ter	0.0033574	0.0154847	0.0652422	4.01684
			Global	Ter	0.00327125	0.0150846	0.0640736	4.05882
			Global	Ter	0.0032059	0.0146954	0.0629986	4.10079
			Global	Ter	0.00312405	0.0143486	0.0619452	4.14277
			Global	Ter	0.00302025	0.0140108	0.0608934	4.18474
			Global	Ter	0.00292169	0.0136607	0.0598514	4.22672
			Global	Ter	0.00282186	0.0133374	0.0586354	4.2687
			Global	Ter	0.00272743	0.0130299	0.0574797	4.31067
			Global	Ter	0.00264398	0.0127254	0.0567126	4.35265
			Global	Ter	0.00255802	0.0124036	0.0556087	4.39462
			Global	Ter	0.00248421	0.0121236	0.0545491	4.4366
			Global	Ter	0.00241219	0.0118465	0.0536524	4.47858
			Global	Ter	0.00234288	0.0115603	0.0527695	4.52055
			Global	Ter	0.0022756	0.0112997	0.0519004	4.56253
			Global	Ter	0.00220666	0.0110415	0.051128	4.60451
			Global	Ter	0.00213949	0.0107834	0.0503961	4.64648
			Global	Ter	0.00208418	0.0105113	0.0495483	4.68846
			Global	Ter	0.00202432	0.0102657	0.0485574	4.73043
			Global	Ter	0.00196618	0.0100123	0.0476393	4.77241
			Bulk_ZPL	Ter	0.249687	0.403067	0.56568	-3.58083
			Bulk_ZPL	Ter	0.247761	0.398636	0.558864	-3.53886
			Bulk_ZPL	Ter	0.245552	0.39409	0.552639	-3.49688
			Bulk_ZPL	Ter	0.243655	0.389678	0.546792	-3.4549
			Bulk_ZPL	Ter	0.240946	0.385472	0.540478	-3.41293
			Bulk_ZPL	Ter	0.238255	0.38131	0.534357	-3.37095
			Bulk_ZPL	Ter	0.235734	0.376786	0.528218	-3.32898
			Bulk_ZPL	Ter	0.233495	0.372367	0.522076	-3.287
			Bulk_ZPL	Ter	0.231472	0.367906	0.515808	-3.24502
			Bulk_ZPL	Ter	0.229455	0.363446	0.509408	-3.20305
			Bulk_ZPL	Ter	0.227142	0.358945	0.50283	-3.16107
			Bulk_ZPL	Ter	0.224584	0.354538	0.495792	-3.1191
			Bulk_ZPL	Ter	0.221934	0.350444	0.489706	-3.07712
			Bulk_ZPL	Ter	0.219821	0.346162	0.48263	-3.03514
			Bulk_ZPL	Ter	0.217613	0.341824	0.476291	-2.99317
			Bulk_ZPL	Ter	0.215743	0.337543	0.469936	-2.95119
			Bulk_ZPL	Ter	0.213186	0.333309	0.462939	-2.90921
			Bulk_ZPL	Ter	0.211674	0.328981	0.456894	-2.86724
			Bulk_ZPL	Ter	0.209622	0.324869	0.450318	-2.82526
			Bulk_ZPL	Ter	0.207433	0.320437	0.44431	-2.78329
			Bulk_ZPL	Ter	0.204764	0.316124	0.438877	-2.74131
			Bulk_ZPL	Ter	0.202106	0.31204	0.432989	-2.69933
			Bulk_ZPL	Ter	0.199472	0.308251	0.426328	-2.65736
			Bulk_ZPL	Ter	0.19749	0.304387	0.420244	-2.61538
			Bulk_ZPL	Ter	0.196716	0.300321	0.414458	-2.57341
			Bulk_ZPL	Ter	0.194143	0.296392	0.408516	-2.53143
			Bulk_ZPL	Ter	0.19195	0.292514	0.4022	-2.48945
			Bulk_ZPL	Ter	0.18947	0.28852	0.396552	-2.44748
			Bulk_ZPL	Ter	0.187123	0.284808	0.390852	-2.4055
			Bulk_ZPL	Ter	0.184723	0.280941	0.385204	-2.36353
			Bulk_ZPL	Ter	0.182357	0.27728	0.379682	-2.32155
			Bulk_ZPL	Ter	0.180122	0.273496	0.374668	-2.27957
			Bulk_ZPL	Ter	0.177826	0.269783	0.369652	-2.2376
			Bulk_ZPL	Ter	0.175392	0.26607	0.36449	-2.19562
			Bulk_ZPL	Ter	0.173297	0.26229	0.359709	-2.15365
			Bulk_ZPL	Ter	0.171096	0.258467	0.354156	-2.11167
			Bulk_ZPL	Ter	0.168735	0.254835	0.349174	-2.06969
			Bulk_ZPL	Ter	0.166746	0.251166	0.343929	-2.02772
			Bulk_ZPL	Ter	0.164457	0.24774	0.338123	-1.98574
			Bulk_ZPL	Ter	0.162123	0.244201	0.333058	-1.94376
			Bulk_ZPL	Ter	0.159874	0.240761	0.328073	-1.90179
			Bulk_ZPL	Ter	0.15755	0.237364	0.323483	-1.85981
			Bulk_ZPL	Ter	0.155154	0.234109	0.319176	-1.81784
			Bulk_ZPL	Ter	0.153361	0.230553	0.314667	-1.77586
			Bulk_ZPL	Ter	0.15092	0.227101	0.309515	-1.73388
			Bulk_ZPL	Ter	0.148858	0.224198	0.305086	-1.69191
			Bulk_ZPL	Ter	0.147004	0.220929	0.300629	-1.64993
			Bulk_ZPL	Ter	0.145328	0.217659	0.296248	-1.60796
			Bulk_ZPL	Ter	0.142756	0.214555	0.292054	-1.56598
			Bulk_ZPL	Ter	0.140776	0.211437	0.287587	-1.524
			Bulk_ZPL	Ter	0.138563	0.208349	0.283656	-1.48203
			Bulk_ZPL	Ter	0.136404	0.205248	0.279471	-1.44005
			Bulk_ZPL	Ter	0.134407	0.202414	0.275198	-1.39808
			Bulk_ZPL	Ter	0.132258	0.199216	0.271301	-1.3561
			Bulk_ZPL	Ter	0.130086	0.19633	0.267438	-1.31412
			Bulk_ZPL	Ter	0.127762	0.193334	0.263622	-1.27215
			Bulk_ZPL	Ter	0.125468	0.190572	0.25966	-1.23017
			Bulk_ZPL	Ter	0.122974	0.187643	0.255406	-1.1882
			Bulk_ZPL	Ter	0.120541	0.184602	0.25138	-1.14622
			Bulk_ZPL	Ter	0.118676	0.181577	0.247622	-1.10424
			Bulk_ZPL	Ter	0.116612	0.178703	0.244052	-1.06227
			Bulk_ZPL	Ter	0.114547	0.17577	0.240249	-1.02029
			Bulk_ZPL	Ter	0.112111	0.173063	0.236801	-0.978315
			Bulk_ZPL	Ter	0.110019	0.170407	0.233855	-0.936339
			Bulk_ZPL	Ter	0.107772	0.167824	0.230481	-0.894363
			Bulk_ZPL	Ter	0.105787	0.165158	0.226962	-0.852386
			Bulk_ZPL	Ter	0.103285	0.162533	0.223809	-0.81041
			Bulk_ZPL	Ter	0.101074	0.160039	0.220696	-0.768434
			Bulk_ZPL	Ter	0.0993381	0.157326	0.217555	-0.726458
			Bulk_ZPL	Ter	0.0972417	0.154946	0.214265	-0.684482
			Bulk_ZPL	Ter	0.0952345	0.152426	0.211249	-0.642506
			Bulk_ZPL	Ter	0.0934904	0.150158	0.208143	-0.60053
			Bulk_ZPL	Ter	0.0914572	0.147764	0.205314	-0.558554
			Bulk_ZPL	Ter	0.0897851	0.145564	0.20228	-0.516578
			Bulk_ZPL	Ter	0.0877877	0.143201	0.19946	-0.474602
			Bulk_ZPL	Ter	0.0857949	0.140894	0.196619	-0.432626
			Bulk_ZPL	Ter	0.0840605	0.138745	0.194052	-0.390649
			Bulk_ZPL	Ter	0.0822806	0.136435	0.191428	-0.348673
			Bulk_ZPL	Ter	0.0803718	0.134381	0.188152	-0.306697
			Bulk_ZPL	Ter	0.0787317	0.132215	0.185808	-0.264721
			Bulk_ZPL	Ter	0.0773489	0.130185	0.183748	-0.222745
			Bulk_ZPL	Ter	0.0759848	0.128087	0.181312	-0.180769
			Bulk_ZPL	Ter	0.0746397	0.126016	0.178966	-0.138793
			Bulk_ZPL	Ter	0.0730776	0.123966	0.176367	-0.0968168
			Bulk_ZPL	Ter	0.0710905	0.12194	0.174528	-0.0548407
			Bulk_ZPL	Ter	0.0696532	0.119959	0.172559	-0.0128646
			Bulk_ZPL	Ter	0.0680946	0.118019	0.170481	0.0291115
			Bulk_ZPL	Ter	0.066475	0.116082	0.168323	0.0710876
			Bulk_ZPL	Ter	0.0648767	0.114259	0.166079	0.113064
			Bulk_ZPL	Ter	0.0632406	0.112355	0.163805	0.15504
			Bulk_ZPL	Ter	0.0615366	0.110502	0.161666	0.197016
			Bulk_ZPL	Ter	0.0598746	0.108762	0.159564	0.238992
			Bulk_ZPL	Ter	0.0582539	0.106922	0.157357	0.280968
			Bulk_ZPL	Ter	0.0569036	0.105003	0.155467	0.322944
			Bulk_ZPL	Ter	0.0556783	0.103196	0.153401	0.36492
			Bulk_ZPL	Ter	0.0544779	0.101439	0.151383	0.406896
			Bulk_ZPL	Ter	0.0531005	0.0997862	0.149349	0.448872
			Bulk_ZPL	Ter	0.051653	0.0981443	0.147603	0.490848
			Bulk_ZPL	Ter	0.0502409	0.0965878	0.145871	0.532825
			Bulk_ZPL	Ter	0.0490299	0.0948942	0.144073	0.574801
			Bulk_ZPL	Ter	0.0478791	0.0932704	0.142207	0.616777
			Bulk_ZPL	Ter	0.0464751	0.0917526	0.140471	0.658753
			Bulk_ZPL	Ter	0.0451268	0.0901531	0.138699	0.700729
			Bulk_ZPL	Ter	0.0440742	0.0886489	0.137269	0.742705
			Bulk_ZPL	Ter	0.0429032	0.0871212	0.135868	0.784681
			Bulk_ZPL	Ter	0.0419914	0.0857328	0.134396	0.826657
			Bulk_ZPL	Ter	0.041075	0.0842711	0.132822	0.868633
			Bulk_ZPL	Ter	0.0401163	0.0827477	0.131431	0.910609
			Bulk_ZPL	Ter	0.0389971	0.0814932	0.130199	0.952585
			Bulk_ZPL	Ter	0.0378933	0.0800605	0.128944	0.994562
			Bulk_ZPL	Ter	0.0368668	0.078737	0.127335	1.03654
			Bulk_ZPL	Ter	0.0359815	0.077251	0.125993	1.07851
			Bulk_ZPL	Ter	0.0351903	0.0759829	0.124573	1.12049
			Bulk_ZPL	Ter	0.0343849	0.0747266	0.122994	1.16247
			Bulk_ZPL	Ter	0.0334443	0.0734728	0.121568	1.20444
			Bulk_ZPL	Ter	0.0324943	0.072231	0.120427	1.24642
			Bulk_ZPL	Ter	0.0315287	0.0709783	0.119211	1.28839
			Bulk_ZPL	Ter	0.0307807	0.0696496	0.117806	1.33037
			Bulk_ZPL	Ter	0.0299455	0.0685095	0.116673	1.37235
			Bulk_ZPL	Ter	0.0292082	0.06738	0.11503	1.41432
			Bulk_ZPL	Ter	0.0285105	0.0663284	0.113657	1.4563
			Bulk_ZPL	Ter	0.0278865	0.065258	0.112463	1.49827
			Bulk_ZPL	Ter	0.0272776	0.0641432	0.111314	1.54025
			Bulk_ZPL	Ter	0.0266191	0.0630255	0.11048	1.58223
			Bulk_ZPL	Ter	0.0259783	0.061935	0.109496	1.6242
			Bulk_ZPL	Ter	0.0253289	0.0608202	0.10849	1.66618
			Bulk_ZPL	Ter	0.0246443	0.0598242	0.107324	1.70816
			Bulk_ZPL	Ter	0.0240678	0.058725	0.106174	1.75013
			Bulk_ZPL	Ter	0.0236141	0.0576868	0.105083	1.79211
			Bulk_ZPL	Ter	0.0230518	0.0566633	0.103897	1.83408
			Bulk_ZPL	Ter	0.0225025	0.0556962	0.102774	1.87606
			Bulk_ZPL	Ter	0.0219549	0.0547471	0.101635	1.91804
			Bulk_ZPL	Ter	0.0214356	0.0538274	0.100508	1.96001
			Bulk_ZPL	Ter	0.0208935	0.0528477	0.0994336	2.00199
			Bulk_ZPL	Ter	0.0203208	0.0518827	0.0983377	2.04396
			Bulk_ZPL	Ter	0.0197642	0.0509149	0.0971125	2.08594
			Bulk_ZPL	Ter	0.0192225	0.0500157	0.0961746	2.12792
			Bulk_ZPL	Ter	0.0186954	0.0491378	0.0950884	2.16989
			Bulk_ZPL	Ter	0.0181825	0.0482532	0.094038	2.21187
			Bulk_ZPL	Ter	0.0176834	0.0474181	0.0930823	2.25384
			Bulk_ZPL	Ter	0.0171977	0.0465918	0.0920611	2.29582
			Bulk_ZPL	Ter	0.016724	0.0457649	0.0911306	2.3378
			Bulk_ZPL	Ter	0.0162878	0.0449787	0.0901325	2.37977
			Bulk_ZPL	Ter	0.0158871	0.0441655	0.089054	2.42175
			Bulk_ZPL	Ter	0.0154962	0.0433647	0.0882108	2.46372
			Bulk_ZPL	Ter	0.0150969	0.0425282	0.0872863	2.5057
			Bulk_ZPL	Ter	0.0146397	0.0416972	0.0864048	2.54768
			Bulk_ZPL	Ter	0.0142173	0.0409517	0.0853838	2.58965
			Bulk_ZPL	Ter	0.013795	0.0402421	0.0846577	2.63163
			Bulk_ZPL	Ter	0.0133863	0.0395217	0.0838483	2.67361
			Bulk_ZPL	Ter	0.0130466	0.0388386	0.0831066	2.71558
			Bulk_ZPL	Ter	0.0127282	0.038167	0.0823566	2.75756
			Bulk_ZPL	Ter	0.0124174	0.0374965	0.0815675	2.79953
			Bulk_ZPL	Ter	0.0120813	0.0368535	0.080785	2.84151
			Bulk_ZPL	Ter	0.011728	0.0361778	0.0799978	2.88349
			Bulk_ZPL	Ter	0.011385	0.035504	0.0790987	2.92546
			Bulk_ZPL	Ter	0.011063	0.0349017	0.078242	2.96744
			Bulk_ZPL	Ter	0.0107796	0.0342607	0.0775231	3.00941
			Bulk_ZPL	Ter	0.0105034	0.0336352	0.0765635	3.05139
			Bulk_ZPL	Ter	0.0102351	0.0330097	0.0758628	3.09337
			Bulk_ZPL	Ter	0.00997422	0.03241	0.0752001	3.13534
			Bulk_ZPL	Ter	0.00970122	0.0318518	0.0745428	3.17732
			Bulk_ZPL	Ter	0.0094447	0.0312666	0.0738907	3.21929
			Bulk_ZPL	Ter	0.00922143	0.0306923	0.0732439	3.26127
			Bulk_ZPL	Ter	0.00896549	0.0301257	0.0726023	3.30325
			Bulk_ZPL	Ter	0.00871221	0.0295934	0.0719011	3.34522
			Bulk_ZPL	Ter	0.00846519	0.0290817	0.0710509	3.3872
			Bulk_ZPL	Ter	0.008225	0.0285586	0.0700975	3.42917
			Bulk_ZPL	Ter	0.00799715	0.0280264	0.0693951	3.47115
			Bulk_ZPL	Ter	0.00779898	0.0274664	0.0687339	3.51313
			Bulk_ZPL	Ter	0.00760567	0.0269555	0.0680785	3.5551
			Bulk_ZPL	Ter	0.00741713	0.0264581	0.0674877	3.59708
			Bulk_ZPL	Ter	0.00722372	0.0260137	0.0669004	3.63906
			Bulk_ZPL	Ter	0.00702613	0.0255567	0.0661453	3.68103
			Bulk_ZPL	Ter	0.00681937	0.025064	0.0655142	3.72301
			Bulk_ZPL	Ter	0.00661866	0.0246019	0.0648824	3.76498
			Bulk_ZPL	Ter	0.00642381	0.0241576	0.0641181	3.80696
			Bulk_ZPL	Ter	0.00624683	0.023708	0.0632696	3.84894
			Bulk_ZPL	Ter	0.00608784	0.0233153	0.0624315	3.89091
			Bulk_ZPL	Ter	0.00593287	0.0228903	0.0616039	3.93289
			Bulk_ZPL	Ter	0.00578209	0.0224533	0.060923	3.97486
			Bulk_ZPL	Ter	0.00562945	0.0220497	0.060468	4.01684
			Bulk_ZPL	Ter	0.00547564	0.02164	0.060014	4.05882
			Bulk_ZPL	Ter	0.00532601	0.0212446	0.0595632	4.10079
			Bulk_ZPL	Ter	0.00518044	0.0208434	0.058884	4.14277
			Bulk_ZPL	Ter	0.00503883	0.0204352	0.0581523	4.18474
			Bulk_ZPL	Ter	0.00490108	0.0200454	0.0575912	4.22672
			Bulk_ZPL	Ter	0.00476707	0.0196676	0.0571127	4.2687
			Bulk_ZPL	Ter	0.00463671	0.0193067	0.0565588	4.31067
			Bulk_ZPL	Ter	0.0045099	0.0189402	0.0559069	4.35265
			Bulk_ZPL	Ter	0.00438654	0.0185584	0.0553941	4.39462
			Bulk_ZPL	Ter	0.00426654	0.018209	0.0548383	4.4366
			Bulk_ZPL	Ter	0.00415188	0.0178786	0.0541632	4.47858
			Bulk_ZPL	Ter	0.00404099	0.0175564	0.053494	4.52055
			Bulk_ZPL	Ter	0.00392919	0.0172373	0.0528326	4.56253
			Bulk_ZPL	Ter	0.00382048	0.0169142	0.0521789	4.60451
			Bulk_ZPL	Ter	0.00371476	0.0165921	0.0515329	4.64648
			Bulk_ZPL	Ter	0.00361149	0.0162995	0.0508944	4.68846
			Bulk_ZPL	Ter	0.00351162	0.0160091	0.0502634	4.73043
			Bulk_ZPL	Ter	0.00341414	0.0157032	0.0498221	4.77241
			Bulk_BMI_littoral	Ter	0.380916	0.522592	0.655246	-3.58083
			Bulk_BMI_littoral	Ter	0.380977	0.5216	0.653248	-3.53886
			Bulk_BMI_littoral	Ter	0.381121	0.520552	0.651244	-3.49688
			Bulk_BMI_littoral	Ter	0.381483	0.519606	0.648897	-3.4549
			Bulk_BMI_littoral	Ter	0.381847	0.518515	0.647036	-3.41293
			Bulk_BMI_littoral	Ter	0.381638	0.517355	0.645255	-3.37095
			Bulk_BMI_littoral	Ter	0.38199	0.516423	0.643567	-3.32898
			Bulk_BMI_littoral	Ter	0.382173	0.515388	0.641266	-3.287
			Bulk_BMI_littoral	Ter	0.382014	0.514558	0.639807	-3.24502
			Bulk_BMI_littoral	Ter	0.38239	0.513354	0.637473	-3.20305
			Bulk_BMI_littoral	Ter	0.382633	0.512468	0.63554	-3.16107
			Bulk_BMI_littoral	Ter	0.382777	0.511405	0.633339	-3.1191
			Bulk_BMI_littoral	Ter	0.383263	0.510424	0.631381	-3.07712
			Bulk_BMI_littoral	Ter	0.38374	0.509562	0.629667	-3.03514
			Bulk_BMI_littoral	Ter	0.383655	0.508299	0.627951	-2.99317
			Bulk_BMI_littoral	Ter	0.383472	0.507174	0.626232	-2.95119
			Bulk_BMI_littoral	Ter	0.383275	0.506283	0.624136	-2.90921
			Bulk_BMI_littoral	Ter	0.383093	0.505336	0.621495	-2.86724
			Bulk_BMI_littoral	Ter	0.383345	0.504482	0.61951	-2.82526
			Bulk_BMI_littoral	Ter	0.383509	0.503416	0.618062	-2.78329
			Bulk_BMI_littoral	Ter	0.38325	0.502394	0.616599	-2.74131
			Bulk_BMI_littoral	Ter	0.383271	0.501313	0.614183	-2.69933
			Bulk_BMI_littoral	Ter	0.383072	0.500089	0.612293	-2.65736
			Bulk_BMI_littoral	Ter	0.383126	0.499246	0.611061	-2.61538
			Bulk_BMI_littoral	Ter	0.382913	0.498334	0.609827	-2.57341
			Bulk_BMI_littoral	Ter	0.382842	0.497157	0.607479	-2.53143
			Bulk_BMI_littoral	Ter	0.3829	0.496193	0.605315	-2.48945
			Bulk_BMI_littoral	Ter	0.382828	0.495382	0.602889	-2.44748
			Bulk_BMI_littoral	Ter	0.383003	0.494307	0.60051	-2.4055
			Bulk_BMI_littoral	Ter	0.382775	0.493413	0.598064	-2.36353
			Bulk_BMI_littoral	Ter	0.383234	0.492179	0.595783	-2.32155
			Bulk_BMI_littoral	Ter	0.383042	0.491239	0.593646	-2.27957
			Bulk_BMI_littoral	Ter	0.382825	0.490206	0.591915	-2.2376
			Bulk_BMI_littoral	Ter	0.382724	0.489209	0.590102	-2.19562
			Bulk_BMI_littoral	Ter	0.382295	0.488048	0.588277	-2.15365
			Bulk_BMI_littoral	Ter	0.38181	0.487067	0.58638	-2.11167
			Bulk_BMI_littoral	Ter	0.381699	0.486267	0.583922	-2.06969
			Bulk_BMI_littoral	Ter	0.38146	0.485536	0.581615	-2.02772
			Bulk_BMI_littoral	Ter	0.381648	0.48444	0.579819	-1.98574
			Bulk_BMI_littoral	Ter	0.381953	0.483426	0.578237	-1.94376
			Bulk_BMI_littoral	Ter	0.381732	0.48242	0.576443	-1.90179
			Bulk_BMI_littoral	Ter	0.381411	0.481268	0.574556	-1.85981
			Bulk_BMI_littoral	Ter	0.381204	0.480095	0.572603	-1.81784
			Bulk_BMI_littoral	Ter	0.38091	0.479056	0.57068	-1.77586
			Bulk_BMI_littoral	Ter	0.380619	0.477935	0.568721	-1.73388
			Bulk_BMI_littoral	Ter	0.380413	0.477078	0.566449	-1.69191
			Bulk_BMI_littoral	Ter	0.380621	0.476201	0.564689	-1.64993
			Bulk_BMI_littoral	Ter	0.381005	0.475276	0.56295	-1.60796
			Bulk_BMI_littoral	Ter	0.381162	0.474313	0.561181	-1.56598
			Bulk_BMI_littoral	Ter	0.381461	0.473219	0.55938	-1.524
			Bulk_BMI_littoral	Ter	0.380394	0.472034	0.557097	-1.48203
			Bulk_BMI_littoral	Ter	0.379621	0.470953	0.555406	-1.44005
			Bulk_BMI_littoral	Ter	0.379538	0.470146	0.554156	-1.39808
			Bulk_BMI_littoral	Ter	0.379573	0.469254	0.552573	-1.3561
			Bulk_BMI_littoral	Ter	0.379233	0.46826	0.551252	-1.31412
			Bulk_BMI_littoral	Ter	0.379493	0.467314	0.549433	-1.27215
			Bulk_BMI_littoral	Ter	0.378974	0.466331	0.547375	-1.23017
			Bulk_BMI_littoral	Ter	0.378695	0.465506	0.54607	-1.1882
			Bulk_BMI_littoral	Ter	0.378289	0.46457	0.544312	-1.14622
			Bulk_BMI_littoral	Ter	0.378134	0.46351	0.542693	-1.10424
			Bulk_BMI_littoral	Ter	0.377574	0.462655	0.540194	-1.06227
			Bulk_BMI_littoral	Ter	0.376784	0.461866	0.538587	-1.02029
			Bulk_BMI_littoral	Ter	0.375876	0.460809	0.537091	-0.978315
			Bulk_BMI_littoral	Ter	0.375179	0.459911	0.535615	-0.936339
			Bulk_BMI_littoral	Ter	0.374789	0.459172	0.534663	-0.894363
			Bulk_BMI_littoral	Ter	0.374491	0.45811	0.533436	-0.852386
			Bulk_BMI_littoral	Ter	0.3742	0.457447	0.531797	-0.81041
			Bulk_BMI_littoral	Ter	0.373611	0.45632	0.531004	-0.768434
			Bulk_BMI_littoral	Ter	0.372505	0.45524	0.529333	-0.726458
			Bulk_BMI_littoral	Ter	0.371649	0.454039	0.528157	-0.684482
			Bulk_BMI_littoral	Ter	0.371174	0.453024	0.526626	-0.642506
			Bulk_BMI_littoral	Ter	0.370943	0.452122	0.524749	-0.60053
			Bulk_BMI_littoral	Ter	0.370551	0.451069	0.523743	-0.558554
			Bulk_BMI_littoral	Ter	0.369681	0.450019	0.522783	-0.516578
			Bulk_BMI_littoral	Ter	0.368971	0.44901	0.521817	-0.474602
			Bulk_BMI_littoral	Ter	0.368659	0.447936	0.520865	-0.432626
			Bulk_BMI_littoral	Ter	0.367704	0.446974	0.519261	-0.390649
			Bulk_BMI_littoral	Ter	0.367006	0.445993	0.517691	-0.348673
			Bulk_BMI_littoral	Ter	0.366497	0.445002	0.516582	-0.306697
			Bulk_BMI_littoral	Ter	0.366196	0.444005	0.515444	-0.264721
			Bulk_BMI_littoral	Ter	0.365526	0.443123	0.514042	-0.222745
			Bulk_BMI_littoral	Ter	0.364771	0.442365	0.513277	-0.180769
			Bulk_BMI_littoral	Ter	0.363475	0.441437	0.512669	-0.138793
			Bulk_BMI_littoral	Ter	0.36241	0.44067	0.51176	-0.0968168
			Bulk_BMI_littoral	Ter	0.362239	0.439649	0.510784	-0.0548407
			Bulk_BMI_littoral	Ter	0.361465	0.438551	0.510063	-0.0128646
			Bulk_BMI_littoral	Ter	0.360631	0.437565	0.508776	0.0291115
			Bulk_BMI_littoral	Ter	0.359656	0.436344	0.507765	0.0710876
			Bulk_BMI_littoral	Ter	0.358343	0.43543	0.506167	0.113064
			Bulk_BMI_littoral	Ter	0.357144	0.434352	0.505278	0.15504
			Bulk_BMI_littoral	Ter	0.355599	0.433547	0.504196	0.197016
			Bulk_BMI_littoral	Ter	0.354606	0.432532	0.503013	0.238992
			Bulk_BMI_littoral	Ter	0.353215	0.431421	0.501826	0.280968
			Bulk_BMI_littoral	Ter	0.352141	0.430461	0.501933	0.322944
			Bulk_BMI_littoral	Ter	0.351309	0.429506	0.502054	0.36492
			Bulk_BMI_littoral	Ter	0.35064	0.42859	0.500856	0.406896
			Bulk_BMI_littoral	Ter	0.349885	0.427659	0.499865	0.448872
			Bulk_BMI_littoral	Ter	0.348302	0.426586	0.498838	0.490848
			Bulk_BMI_littoral	Ter	0.347944	0.425467	0.498678	0.532825
			Bulk_BMI_littoral	Ter	0.346523	0.424487	0.497833	0.574801
			Bulk_BMI_littoral	Ter	0.345444	0.423385	0.497295	0.616777
			Bulk_BMI_littoral	Ter	0.344613	0.422408	0.496913	0.658753
			Bulk_BMI_littoral	Ter	0.343436	0.421341	0.496419	0.700729
			Bulk_BMI_littoral	Ter	0.342258	0.420358	0.496314	0.742705
			Bulk_BMI_littoral	Ter	0.341308	0.41933	0.496239	0.784681
			Bulk_BMI_littoral	Ter	0.340263	0.418329	0.496189	0.826657
			Bulk_BMI_littoral	Ter	0.339437	0.417342	0.496027	0.868633
			Bulk_BMI_littoral	Ter	0.338089	0.416355	0.495649	0.910609
			Bulk_BMI_littoral	Ter	0.336374	0.415441	0.495714	0.952585
			Bulk_BMI_littoral	Ter	0.334379	0.414344	0.495262	0.994562
			Bulk_BMI_littoral	Ter	0.332834	0.413303	0.495279	1.03654
			Bulk_BMI_littoral	Ter	0.331413	0.412486	0.4952	1.07851
			Bulk_BMI_littoral	Ter	0.329994	0.411356	0.495222	1.12049
			Bulk_BMI_littoral	Ter	0.329006	0.410243	0.495214	1.16247
			Bulk_BMI_littoral	Ter	0.328104	0.409229	0.495219	1.20444
			Bulk_BMI_littoral	Ter	0.327027	0.408097	0.494884	1.24642
			Bulk_BMI_littoral	Ter	0.325696	0.407195	0.49349	1.28839
			Bulk_BMI_littoral	Ter	0.323875	0.40621	0.493775	1.33037
			Bulk_BMI_littoral	Ter	0.322228	0.405264	0.493657	1.37235
			Bulk_BMI_littoral	Ter	0.320707	0.404241	0.493689	1.41432
			Bulk_BMI_littoral	Ter	0.319034	0.40343	0.493813	1.4563
			Bulk_BMI_littoral	Ter	0.317064	0.402453	0.493219	1.49827
			Bulk_BMI_littoral	Ter	0.31572	0.401599	0.493158	1.54025
			Bulk_BMI_littoral	Ter	0.31403	0.400493	0.493179	1.58223
			Bulk_BMI_littoral	Ter	0.312526	0.399647	0.493301	1.6242
			Bulk_BMI_littoral	Ter	0.31048	0.398536	0.493221	1.66618
			Bulk_BMI_littoral	Ter	0.30864	0.397542	0.492671	1.70816
			Bulk_BMI_littoral	Ter	0.307425	0.396329	0.492407	1.75013
			Bulk_BMI_littoral	Ter	0.305629	0.395347	0.492047	1.79211
			Bulk_BMI_littoral	Ter	0.303681	0.394469	0.491751	1.83408
			Bulk_BMI_littoral	Ter	0.302326	0.393351	0.491621	1.87606
			Bulk_BMI_littoral	Ter	0.300705	0.392204	0.491577	1.91804
			Bulk_BMI_littoral	Ter	0.299224	0.39135	0.491533	1.96001
			Bulk_BMI_littoral	Ter	0.297382	0.390419	0.492073	2.00199
			Bulk_BMI_littoral	Ter	0.295553	0.389435	0.49192	2.04396
			Bulk_BMI_littoral	Ter	0.293816	0.388555	0.491997	2.08594
			Bulk_BMI_littoral	Ter	0.292585	0.387518	0.4922	2.12792
			Bulk_BMI_littoral	Ter	0.29122	0.386643	0.492345	2.16989
			Bulk_BMI_littoral	Ter	0.289572	0.385793	0.492775	2.21187
			Bulk_BMI_littoral	Ter	0.288242	0.385032	0.493298	2.25384
			Bulk_BMI_littoral	Ter	0.285508	0.384202	0.493532	2.29582
			Bulk_BMI_littoral	Ter	0.283829	0.383289	0.493542	2.3378
			Bulk_BMI_littoral	Ter	0.28225	0.382372	0.493729	2.37977
			Bulk_BMI_littoral	Ter	0.280973	0.38145	0.494055	2.42175
			Bulk_BMI_littoral	Ter	0.279164	0.380437	0.494043	2.46372
			Bulk_BMI_littoral	Ter	0.277407	0.379429	0.494199	2.5057
			Bulk_BMI_littoral	Ter	0.275341	0.3786	0.494697	2.54768
			Bulk_BMI_littoral	Ter	0.27318	0.377444	0.49486	2.58965
			Bulk_BMI_littoral	Ter	0.27126	0.376666	0.495284	2.63163
			Bulk_BMI_littoral	Ter	0.269457	0.375962	0.496089	2.67361
			Bulk_BMI_littoral	Ter	0.267884	0.375022	0.496386	2.71558
			Bulk_BMI_littoral	Ter	0.266108	0.374154	0.496312	2.75756
			Bulk_BMI_littoral	Ter	0.264543	0.373204	0.496871	2.79953
			Bulk_BMI_littoral	Ter	0.263294	0.372187	0.496736	2.84151
			Bulk_BMI_littoral	Ter	0.261223	0.371282	0.49707	2.88349
			Bulk_BMI_littoral	Ter	0.259571	0.37057	0.497161	2.92546
			Bulk_BMI_littoral	Ter	0.257743	0.369693	0.49725	2.96744
			Bulk_BMI_littoral	Ter	0.255889	0.368684	0.498394	3.00941
			Bulk_BMI_littoral	Ter	0.254633	0.367732	0.498517	3.05139
			Bulk_BMI_littoral	Ter	0.252865	0.366801	0.49864	3.09337
			Bulk_BMI_littoral	Ter	0.251007	0.365893	0.498779	3.13534
			Bulk_BMI_littoral	Ter	0.249819	0.364757	0.49889	3.17732
			Bulk_BMI_littoral	Ter	0.2482	0.363858	0.49856	3.21929
			Bulk_BMI_littoral	Ter	0.246184	0.362921	0.498421	3.26127
			Bulk_BMI_littoral	Ter	0.244574	0.362079	0.499094	3.30325
			Bulk_BMI_littoral	Ter	0.242485	0.361097	0.498919	3.34522
			Bulk_BMI_littoral	Ter	0.240354	0.360146	0.499168	3.3872
			Bulk_BMI_littoral	Ter	0.238788	0.359274	0.499418	3.42917
			Bulk_BMI_littoral	Ter	0.237243	0.35833	0.499667	3.47115
			Bulk_BMI_littoral	Ter	0.235704	0.357543	0.499869	3.51313
			Bulk_BMI_littoral	Ter	0.234172	0.356542	0.500005	3.5551
			Bulk_BMI_littoral	Ter	0.232648	0.355648	0.499992	3.59708
			Bulk_BMI_littoral	Ter	0.231082	0.354606	0.50025	3.63906
			Bulk_BMI_littoral	Ter	0.229542	0.353729	0.50014	3.68103
			Bulk_BMI_littoral	Ter	0.228115	0.352789	0.500001	3.72301
			Bulk_BMI_littoral	Ter	0.226618	0.351727	0.500178	3.76498
			Bulk_BMI_littoral	Ter	0.225128	0.350714	0.500248	3.80696
			Bulk_BMI_littoral	Ter	0.223645	0.349743	0.500191	3.84894
			Bulk_BMI_littoral	Ter	0.22215	0.348827	0.500449	3.89091
			Bulk_BMI_littoral	Ter	0.220699	0.348001	0.500889	3.93289
			Bulk_BMI_littoral	Ter	0.219103	0.347223	0.500958	3.97486
			Bulk_BMI_littoral	Ter	0.217716	0.346282	0.501276	4.01684
			Bulk_BMI_littoral	Ter	0.216334	0.345314	0.501491	4.05882
			Bulk_BMI_littoral	Ter	0.214844	0.344243	0.50162	4.10079
			Bulk_BMI_littoral	Ter	0.213458	0.343294	0.501748	4.14277
			Bulk_BMI_littoral	Ter	0.211971	0.342444	0.502349	4.18474
			Bulk_BMI_littoral	Ter	0.210518	0.3415	0.502895	4.22672
			Bulk_BMI_littoral	Ter	0.208775	0.340671	0.503259	4.2687
			Bulk_BMI_littoral	Ter	0.206807	0.33971	0.50354	4.31067
			Bulk_BMI_littoral	Ter	0.204892	0.338822	0.503869	4.35265
			Bulk_BMI_littoral	Ter	0.203594	0.337945	0.504189	4.39462
			Bulk_BMI_littoral	Ter	0.202304	0.336839	0.504343	4.4366
			Bulk_BMI_littoral	Ter	0.201021	0.335755	0.504726	4.47858
			Bulk_BMI_littoral	Ter	0.199744	0.334779	0.504894	4.52055
			Bulk_BMI_littoral	Ter	0.198197	0.334008	0.504672	4.56253
			Bulk_BMI_littoral	Ter	0.196614	0.333026	0.504703	4.60451
			Bulk_BMI_littoral	Ter	0.195042	0.332092	0.505301	4.64648
			Bulk_BMI_littoral	Ter	0.193478	0.331123	0.505899	4.68846
			Bulk_BMI_littoral	Ter	0.19212	0.330241	0.506496	4.73043
			Bulk_BMI_littoral	Ter	0.190743	0.329447	0.507086	4.77241
			Bulk_BMI_profundal	Ter	0.73558	0.85514	0.938321	-3.24914
			Bulk_BMI_profundal	Ter	0.73451	0.85376	0.937211	-3.20883
			Bulk_BMI_profundal	Ter	0.733343	0.85233	0.936068	-3.16852
			Bulk_BMI_profundal	Ter	0.732122	0.850892	0.934905	-3.12821
			Bulk_BMI_profundal	Ter	0.731248	0.849401	0.933827	-3.0879
			Bulk_BMI_profundal	Ter	0.729657	0.848037	0.932622	-3.04759
			Bulk_BMI_profundal	Ter	0.728545	0.846504	0.931469	-3.00728
			Bulk_BMI_profundal	Ter	0.727924	0.845074	0.930363	-2.96698
			Bulk_BMI_profundal	Ter	0.726963	0.843596	0.929151	-2.92667
			Bulk_BMI_profundal	Ter	0.72568	0.842101	0.927919	-2.88636
			Bulk_BMI_profundal	Ter	0.724199	0.840641	0.926629	-2.84605
			Bulk_BMI_profundal	Ter	0.7231	0.839169	0.925304	-2.80574
			Bulk_BMI_profundal	Ter	0.721786	0.83767	0.923958	-2.76543
			Bulk_BMI_profundal	Ter	0.720863	0.836	0.922589	-2.72512
			Bulk_BMI_profundal	Ter	0.719938	0.834457	0.921198	-2.68481
			Bulk_BMI_profundal	Ter	0.719011	0.832888	0.919783	-2.6445
			Bulk_BMI_profundal	Ter	0.718092	0.831221	0.918371	-2.60419
			Bulk_BMI_profundal	Ter	0.717176	0.829588	0.916891	-2.56388
			Bulk_BMI_profundal	Ter	0.715916	0.828058	0.91555	-2.52357
			Bulk_BMI_profundal	Ter	0.714621	0.826545	0.914109	-2.48326
			Bulk_BMI_profundal	Ter	0.713337	0.824908	0.912646	-2.44295
			Bulk_BMI_profundal	Ter	0.712038	0.823396	0.911157	-2.40265
			Bulk_BMI_profundal	Ter	0.710737	0.821843	0.909644	-2.36234
			Bulk_BMI_profundal	Ter	0.70943	0.820187	0.908108	-2.32203
			Bulk_BMI_profundal	Ter	0.708124	0.818436	0.906405	-2.28172
			Bulk_BMI_profundal	Ter	0.7066	0.816645	0.904777	-2.24141
			Bulk_BMI_profundal	Ter	0.705219	0.814825	0.903243	-2.2011
			Bulk_BMI_profundal	Ter	0.703609	0.81301	0.901736	-2.16079
			Bulk_BMI_profundal	Ter	0.702464	0.811267	0.900084	-2.12048
			Bulk_BMI_profundal	Ter	0.70143	0.809492	0.898408	-2.08017
			Bulk_BMI_profundal	Ter	0.700192	0.807908	0.896847	-2.03986
			Bulk_BMI_profundal	Ter	0.698859	0.806184	0.895285	-1.99955
			Bulk_BMI_profundal	Ter	0.697527	0.8044	0.893555	-1.95924
			Bulk_BMI_profundal	Ter	0.696312	0.802539	0.891857	-1.91893
			Bulk_BMI_profundal	Ter	0.695316	0.800834	0.890057	-1.87862
			Bulk_BMI_profundal	Ter	0.694023	0.799032	0.88823	-1.83832
			Bulk_BMI_profundal	Ter	0.692834	0.797254	0.886377	-1.79801
			Bulk_BMI_profundal	Ter	0.691779	0.795522	0.88477	-1.7577
			Bulk_BMI_profundal	Ter	0.690952	0.793787	0.883132	-1.71739
			Bulk_BMI_profundal	Ter	0.689472	0.791823	0.881219	-1.67708
			Bulk_BMI_profundal	Ter	0.688259	0.789842	0.879321	-1.63677
			Bulk_BMI_profundal	Ter	0.687559	0.787972	0.877174	-1.59646
			Bulk_BMI_profundal	Ter	0.68652	0.786183	0.875518	-1.55615
			Bulk_BMI_profundal	Ter	0.684805	0.784362	0.873464	-1.51584
			Bulk_BMI_profundal	Ter	0.683457	0.782404	0.871381	-1.47553
			Bulk_BMI_profundal	Ter	0.682493	0.780668	0.869268	-1.43522
			Bulk_BMI_profundal	Ter	0.681346	0.77885	0.867038	-1.39491
			Bulk_BMI_profundal	Ter	0.680272	0.777079	0.864875	-1.3546
			Bulk_BMI_profundal	Ter	0.678643	0.775047	0.862577	-1.31429
			Bulk_BMI_profundal	Ter	0.676995	0.773058	0.86018	-1.27398
			Bulk_BMI_profundal	Ter	0.675351	0.771231	0.858061	-1.23368
			Bulk_BMI_profundal	Ter	0.673818	0.769341	0.85567	-1.19337
			Bulk_BMI_profundal	Ter	0.672495	0.767154	0.85322	-1.15306
			Bulk_BMI_profundal	Ter	0.671224	0.765179	0.85108	-1.11275
			Bulk_BMI_profundal	Ter	0.669575	0.763177	0.848838	-1.07244
			Bulk_BMI_profundal	Ter	0.667512	0.760948	0.846424	-1.03213
			Bulk_BMI_profundal	Ter	0.666278	0.758702	0.844313	-0.99182
			Bulk_BMI_profundal	Ter	0.664626	0.756367	0.841986	-0.951511
			Bulk_BMI_profundal	Ter	0.663487	0.754276	0.839862	-0.911201
			Bulk_BMI_profundal	Ter	0.661761	0.752006	0.837497	-0.870892
			Bulk_BMI_profundal	Ter	0.660218	0.749796	0.835383	-0.830583
			Bulk_BMI_profundal	Ter	0.658173	0.747547	0.832856	-0.790273
			Bulk_BMI_profundal	Ter	0.656456	0.745344	0.830846	-0.749964
			Bulk_BMI_profundal	Ter	0.654534	0.743402	0.828483	-0.709655
			Bulk_BMI_profundal	Ter	0.65281	0.74124	0.825875	-0.669345
			Bulk_BMI_profundal	Ter	0.651201	0.739026	0.822991	-0.629036
			Bulk_BMI_profundal	Ter	0.649205	0.736584	0.820922	-0.588727
			Bulk_BMI_profundal	Ter	0.647065	0.734438	0.818482	-0.548418
			Bulk_BMI_profundal	Ter	0.645346	0.732328	0.81593	-0.508108
			Bulk_BMI_profundal	Ter	0.643527	0.729974	0.813227	-0.467799
			Bulk_BMI_profundal	Ter	0.64191	0.727603	0.810595	-0.42749
			Bulk_BMI_profundal	Ter	0.639821	0.725265	0.80823	-0.38718
			Bulk_BMI_profundal	Ter	0.637913	0.723078	0.805641	-0.346871
			Bulk_BMI_profundal	Ter	0.636165	0.720586	0.802741	-0.306562
			Bulk_BMI_profundal	Ter	0.633657	0.71831	0.799936	-0.266252
			Bulk_BMI_profundal	Ter	0.631283	0.716088	0.797264	-0.225943
			Bulk_BMI_profundal	Ter	0.6292	0.713873	0.794168	-0.185634
			Bulk_BMI_profundal	Ter	0.627085	0.7114	0.790959	-0.145325
			Bulk_BMI_profundal	Ter	0.62527	0.709059	0.788293	-0.105015
			Bulk_BMI_profundal	Ter	0.62336	0.706697	0.784936	-0.064706
			Bulk_BMI_profundal	Ter	0.621915	0.704345	0.782397	-0.0243967
			Bulk_BMI_profundal	Ter	0.61952	0.702057	0.779308	0.0159126
			Bulk_BMI_profundal	Ter	0.617037	0.699661	0.776397	0.0562219
			Bulk_BMI_profundal	Ter	0.615293	0.697149	0.773856	0.0965312
			Bulk_BMI_profundal	Ter	0.613117	0.694689	0.771243	0.13684
			Bulk_BMI_profundal	Ter	0.610857	0.692078	0.768247	0.17715
			Bulk_BMI_profundal	Ter	0.608426	0.689575	0.765701	0.217459
			Bulk_BMI_profundal	Ter	0.606266	0.686986	0.762213	0.257768
			Bulk_BMI_profundal	Ter	0.603629	0.684654	0.759124	0.298078
			Bulk_BMI_profundal	Ter	0.600751	0.682157	0.756642	0.338387
			Bulk_BMI_profundal	Ter	0.598424	0.679436	0.754457	0.378696
			Bulk_BMI_profundal	Ter	0.595216	0.676685	0.751706	0.419006
			Bulk_BMI_profundal	Ter	0.593341	0.674142	0.749139	0.459315
			Bulk_BMI_profundal	Ter	0.590231	0.671565	0.74699	0.499624
			Bulk_BMI_profundal	Ter	0.587961	0.669008	0.744588	0.539933
			Bulk_BMI_profundal	Ter	0.585075	0.666524	0.742788	0.580243
			Bulk_BMI_profundal	Ter	0.582499	0.663936	0.740538	0.620552
			Bulk_BMI_profundal	Ter	0.580142	0.661166	0.738274	0.660861
			Bulk_BMI_profundal	Ter	0.578206	0.658442	0.735723	0.701171
			Bulk_BMI_profundal	Ter	0.575584	0.655795	0.733791	0.74148
			Bulk_BMI_profundal	Ter	0.572695	0.653277	0.731538	0.781789
			Bulk_BMI_profundal	Ter	0.570124	0.650631	0.729284	0.822099
			Bulk_BMI_profundal	Ter	0.567044	0.648352	0.727033	0.862408
			Bulk_BMI_profundal	Ter	0.563901	0.646031	0.724438	0.902717
			Bulk_BMI_profundal	Ter	0.560931	0.643406	0.72209	0.943026
			Bulk_BMI_profundal	Ter	0.558131	0.640938	0.719792	0.983336
			Bulk_BMI_profundal	Ter	0.554418	0.638359	0.71736	1.02365
			Bulk_BMI_profundal	Ter	0.550628	0.635634	0.714743	1.06395
			Bulk_BMI_profundal	Ter	0.546852	0.632866	0.712043	1.10426
			Bulk_BMI_profundal	Ter	0.542803	0.630047	0.709971	1.14457
			Bulk_BMI_profundal	Ter	0.539258	0.627507	0.707716	1.18488
			Bulk_BMI_profundal	Ter	0.535756	0.62484	0.705754	1.22519
			Bulk_BMI_profundal	Ter	0.53223	0.622057	0.703868	1.2655
			Bulk_BMI_profundal	Ter	0.529218	0.619091	0.702079	1.30581
			Bulk_BMI_profundal	Ter	0.526778	0.616556	0.700179	1.34612
			Bulk_BMI_profundal	Ter	0.523133	0.613886	0.698005	1.38643
			Bulk_BMI_profundal	Ter	0.519861	0.611322	0.696255	1.42674
			Bulk_BMI_profundal	Ter	0.516661	0.608572	0.694792	1.46705
			Bulk_BMI_profundal	Ter	0.513156	0.605741	0.692462	1.50736
			Bulk_BMI_profundal	Ter	0.509475	0.602756	0.690851	1.54767
			Bulk_BMI_profundal	Ter	0.506496	0.600174	0.688969	1.58798
			Bulk_BMI_profundal	Ter	0.502341	0.597499	0.686637	1.62828
			Bulk_BMI_profundal	Ter	0.49899	0.595016	0.685186	1.66859
			Bulk_BMI_profundal	Ter	0.494438	0.592163	0.684204	1.7089
			Bulk_BMI_profundal	Ter	0.491393	0.589164	0.68208	1.74921
			Bulk_BMI_profundal	Ter	0.488244	0.586082	0.68049	1.78952
			Bulk_BMI_profundal	Ter	0.48295	0.583037	0.67915	1.82983
			Bulk_BMI_profundal	Ter	0.478451	0.580057	0.676677	1.87014
			Bulk_BMI_profundal	Ter	0.474908	0.577511	0.675408	1.91045
			Bulk_BMI_profundal	Ter	0.470385	0.574439	0.673803	1.95076
			Bulk_BMI_profundal	Ter	0.466785	0.571197	0.672037	1.99107
			Bulk_BMI_profundal	Ter	0.46233	0.568514	0.669936	2.03138
			Bulk_BMI_profundal	Ter	0.457257	0.565768	0.668241	2.07169
			Bulk_BMI_profundal	Ter	0.453593	0.562797	0.666538	2.112
			Bulk_BMI_profundal	Ter	0.449736	0.559866	0.664782	2.15231
			Bulk_BMI_profundal	Ter	0.444812	0.556866	0.663203	2.19261
			Bulk_BMI_profundal	Ter	0.440525	0.554135	0.661422	2.23292
			Bulk_BMI_profundal	Ter	0.436509	0.551542	0.660191	2.27323
			Bulk_BMI_profundal	Ter	0.432434	0.548897	0.658454	2.31354
			Bulk_BMI_profundal	Ter	0.428036	0.545863	0.656923	2.35385
			Bulk_BMI_profundal	Ter	0.423583	0.543301	0.655121	2.39416
			Bulk_BMI_profundal	Ter	0.419236	0.540432	0.653672	2.43447
			Bulk_BMI_profundal	Ter	0.413725	0.537867	0.65246	2.47478
			Bulk_BMI_profundal	Ter	0.408876	0.535151	0.650767	2.51509
			Bulk_BMI_profundal	Ter	0.405833	0.532135	0.64931	2.5554
			Bulk_BMI_profundal	Ter	0.401428	0.529103	0.647112	2.59571
			Bulk_BMI_profundal	Ter	0.395924	0.526093	0.646034	2.63602
			Bulk_BMI_profundal	Ter	0.391644	0.523234	0.644483	2.67633
			Bulk_BMI_profundal	Ter	0.387287	0.520497	0.642865	2.71664
			Bulk_BMI_profundal	Ter	0.383502	0.517463	0.641211	2.75694
			Bulk_BMI_profundal	Ter	0.37976	0.514435	0.639236	2.79725
			Bulk_BMI_profundal	Ter	0.376243	0.511443	0.637149	2.83756
			Bulk_BMI_profundal	Ter	0.37264	0.5085	0.635581	2.87787
			Bulk_BMI_profundal	Ter	0.368408	0.505675	0.634258	2.91818
			Bulk_BMI_profundal	Ter	0.363859	0.503042	0.632933	2.95849
			Bulk_BMI_profundal	Ter	0.359394	0.500259	0.631458	2.9988
			Bulk_BMI_profundal	Ter	0.354751	0.497343	0.630144	3.03911
			Bulk_BMI_profundal	Ter	0.35042	0.494307	0.628827	3.07942
			Bulk_BMI_profundal	Ter	0.346168	0.491434	0.627506	3.11973
			Bulk_BMI_profundal	Ter	0.342115	0.48852	0.6259	3.16004
			Bulk_BMI_profundal	Ter	0.337608	0.485899	0.624218	3.20035
			Bulk_BMI_profundal	Ter	0.333315	0.483028	0.622472	3.24066
			Bulk_BMI_profundal	Ter	0.328824	0.480358	0.620722	3.28097
			Bulk_BMI_profundal	Ter	0.325358	0.477637	0.620195	3.32127
			Bulk_BMI_profundal	Ter	0.321982	0.474834	0.619551	3.36158
			Bulk_BMI_profundal	Ter	0.317853	0.472008	0.618008	3.40189
			Bulk_BMI_profundal	Ter	0.314474	0.469418	0.616458	3.4422
			Bulk_BMI_profundal	Ter	0.31056	0.466681	0.61519	3.48251
			Bulk_BMI_profundal	Ter	0.306426	0.464164	0.61412	3.52282
			Bulk_BMI_profundal	Ter	0.302322	0.461211	0.612889	3.56313
			Bulk_BMI_profundal	Ter	0.298021	0.458463	0.611549	3.60344
			Bulk_BMI_profundal	Ter	0.293346	0.455174	0.610208	3.64375
			Bulk_BMI_profundal	Ter	0.289337	0.452416	0.608865	3.68406
			Bulk_BMI_profundal	Ter	0.286041	0.449366	0.607572	3.72437
			Bulk_BMI_profundal	Ter	0.282271	0.446387	0.60611	3.76468
			Bulk_BMI_profundal	Ter	0.277756	0.443307	0.604826	3.80499
			Bulk_BMI_profundal	Ter	0.273286	0.440607	0.603477	3.8453
			Bulk_BMI_profundal	Ter	0.268903	0.437863	0.60189	3.88561
			Bulk_BMI_profundal	Ter	0.265561	0.434831	0.600678	3.92591
			Bulk_BMI_profundal	Ter	0.261434	0.432024	0.599091	3.96622
			Bulk_BMI_profundal	Ter	0.257218	0.429089	0.59806	4.00653
			Bulk_BMI_profundal	Ter	0.253971	0.426405	0.596495	4.04684
			Bulk_BMI_profundal	Ter	0.250909	0.42375	0.595048	4.08715
			Bulk_BMI_profundal	Ter	0.247797	0.421224	0.593991	4.12746
			Bulk_BMI_profundal	Ter	0.243855	0.41864	0.592641	4.16777
			Bulk_BMI_profundal	Ter	0.240375	0.415958	0.591285	4.20808
			Bulk_BMI_profundal	Ter	0.236722	0.412838	0.589994	4.24839
			Bulk_BMI_profundal	Ter	0.233107	0.410126	0.588753	4.2887
			Bulk_BMI_profundal	Ter	0.229536	0.407415	0.587604	4.32901
			Bulk_BMI_profundal	Ter	0.226484	0.404499	0.586421	4.36932
			Bulk_BMI_profundal	Ter	0.22363	0.401893	0.585237	4.40963
			Bulk_BMI_profundal	Ter	0.22042	0.39907	0.584053	4.44994
			Bulk_BMI_profundal	Ter	0.216977	0.396014	0.582863	4.49024
			Bulk_BMI_profundal	Ter	0.213574	0.393357	0.581591	4.53055
			Bulk_BMI_profundal	Ter	0.210304	0.390685	0.58002	4.57086
			Bulk_BMI_profundal	Ter	0.206876	0.388076	0.578949	4.61117
			Bulk_BMI_profundal	Ter	0.203573	0.385342	0.577877	4.65148
			Bulk_BMI_profundal	Ter	0.200321	0.382821	0.576805	4.69179
			Bulk_BMI_profundal	Ter	0.197416	0.380298	0.575691	4.7321
			Bulk_BMI_profundal	Ter	0.194257	0.377629	0.574498	4.77241

## Sheet: Suppelementary Figure 1
Suppelementary Figure 1			Lake	Abbr.	Coord.	LA	SL	SD	Dmean	Dmax	CA	Log(CA:LA)	Urb	Agr	For	Wet	Wat	DOC	Tot-P	Chl-a	pH	SUVA	SR	POM
					N°, E°	(km2)	(km)		(m)	(m)	(km2)		(%)	(%)	(%)	(%)	(%)	(mg/L)	(µg/L)	(µg/L)				N:C
			Alajärvi	ALJ	63.01, 23.87	11.1	33.3	2.5	1.4	7	482	1.6	3.4	12.2	77.6	2.8	4	19.5	62.6	24.7	6.9	13.5	1.3	0.083
			Arkusjärvi	ARK	61.53, 29.50	1.1	4.5	1.2	7.9	14.1	3.8	0.5	8.9	12.9	49.2	0.3	28.8	4.5	9	3	7.6	4.6	0.8	0.113
			Eräjärvi	ERA	61.57, 24.60	8.4	39.6	3.5	2.1	10	58.2	0.8	4	15.5	64.8	1.6	14.1	7.7	25.8	14.2	7.4	6.9	1.1	0.112
			Haapajärvi	HAP	63.55, 26.99	25.9	87.2	4.1	2.8	8.5	1936.8	1.9	2.2	14.6	75.1	3.2	5	14.4	88.1	39.4	7	10.9	0.9	0.075
			Hiidenvesi	HII	60.37, 24.20	29.1	100.9	4.5	6.7	29.4	925.8	1.5	6.8	16	67.4	0.8	9	8.6	38.3	15.3	7.8	12.4	1	0.12
			Hirvijärvi	HIR	62.35, 26.97	1	12.8	3.7	1	3	14.8	1.2	0.3	0	90.6	0.7	8.4	17	25.5	19.8	6.4	11.9	0.8	0.065
			Horkkajärvi	HOR	61.21, 25.16	0.01	0.4	1.6	7.7	12	0.4	1.6	0	0	97.5	0.4	2.1	18.3	17	13.8	6	11.4	0.8	0.054
			Hämeenjärvi	HAM	61.32, 27.26	1.3	16.3	4	4.5	17	14.4	1	1.8	0.7	82.7	0.8	14	6.2	7	6	6.7	8.6	1	0.08
			Joroisselkä	JOR	62.15, 27.91	13	23.2	1.6	9.1	55	1472	2.1	2.9	7.7	71.5	2.7	15.3	10.4	26	16	7.2	11.2	0.9	0.092
			Jyväsjärvi	JYV	62.23, 25.75	3.3	14	2	7	25	366.9	2	15.3	5.7	71.2	0.7	7.1	8.6	25.4	9.5	7.1	9.6	0.8	0.104
			Kakkisenjärvi	KAK	62.74, 27.24	1.9	15.8	3.1	2.1	6	25.4	1.1	0.5	0	83.6	0.4	15.5	11.8	27	16	6.2	11.8	0.8	0.06
			Kakskerranjärvi	KKJ	60.36, 22.24	1.6	15.1	3.2	6.4	15.2	8.8	0.7	13.7	17.4	52.2	0.6	16	5.8	19.2	7.7	8	5.5	1.3	0.103
			Kuhajärvi	KUH	65.92, 26.69	3.1	12.2	1.9	2.1	6.3	16	0.7	3.1	5.3	57.4	5.5	28.7	9.3	39	27.6	7	8.6	0.9	0.148
			Kuontijärvi	KUO	66.15, 29.01	6	25.5	2.7	1.7	12.9	89.1	1.2	3.7	5.2	69.3	6.2	15.5	6.8	24	12	7.5	7.3	1	0.096
			Köyliönjärvi	KOY	61.10, 22.36	12.4	36.8	2.6	2.6	12.8	145.2	1.1	8.5	27.7	53.6	2	8.2	7.2	112.4	72.2	8.4	4.9	1.4	0.126
			Majajärvi	MAJ	61.22, 25.14	0.03	1.1	2.1	4	12	1.9	1.8	0	0	96.4	0.2	3.4	17.3	32	6	5.8	12.5	0.9	0.063
			Niemisjärvi	NIE	63.65, 26.48	4.2	28.6	3.7	1.6	5	181.1	1.6	2.5	19.6	73.2	1.9	2.9	24.3	66.3	36.9	7	11.2	0.8	0.087
			Pankajärvi	PAN	61.35, 26.60	5	34.6	4	3.3	10	206.1	1.6	2.1	3.9	71	0.6	22.4	13.3	19	29	7.1	11.2	0.9	0.082
			Pesosjärvi	PES	66.30, 29.51	0.4	3.9	1.7	4.7	11.9	5.9	1.1	0.1	0	86.3	3.9	9.7	6.2	5.5	1.8	7.4	7.6	1	0.066
			Pusulanjärvi	PUS	60.46, 23.98	2.1	9	1.7	4.9	10.6	223.4	2	5.4	15.4	69.9	0.6	8.8	6.5	47.2	25.7	7.5	11.8	0.9	0.13
			Pyhäjärvi	PYH	60.72, 26.00	13	28.8	2	21.1	68	457.7	1.5	4.2	30.2	59.1	0.5	5.9	7.6	57.8	20.8	8	18.3	1.1	0.193
			Pääjärvi	PAA	61.06, 25.14	13.4	36.6	2.5	14.8	85	223.8	1.2	3	15.3	73.5	0.6	7.6	9.8	11.3	5.5	7.3	12.1	0.9	0.107
			Ruokojärvi	RUO	61.64, 28.40	1.3	12.8	3.2	4.7	24.1	6.2	0.7	0.5	1.8	76.1	1	20.6	6.3	5	2.7	7.1	8.1	1	0.084
			Suuri Jukajärvi	SUJ	61.52, 28.90	3.6	12.6	1.8	23	49.8	56.6	1.2	2.1	1	77.1	2	17.8	6.3	4.7	3.4	7.2	7.8	1	0.077
			Suuri-Vahvanen	SUU	61.68, 27.55	1.3	14.2	3.4	4.1	15	7	0.7	2.5	0.4	72.7	0.5	23.9	5.9	3.9	2.1	7	18.8	0.8	0.08
			Sääksjärvi	SAJ	62.17, 25.73	0.6	3.6	1.4	5.6	16.1	6.1	1	30.2	0	59.8	0.3	9.7	6.3	7	4.7	7.1	13.7	1	0.094
			Sääskjärvi	SAA	60.83, 26.22	5.1	12.1	1.4	2.4	5	65.1	1.1	3.8	33.2	55.1	0.2	7.7	6.1	103.2	28.8	7.7	15.3	1.2	0.154
			Tottijärvi	TOT	61.40, 23.33	0.7	4.8	1.7	2.4	5.7	5.6	0.9	12.6	22.7	50.7	0.9	13.2	6.7	47.3	50.6	8	10.2	1	0.13
			Valkea-Kotinen	VAL	61.24, 25.06	0.04	1	1.6	3.5	6.5	0.2	0.7	0	0	80	0	20.3	13.3	22.3	14.4	5.5	12.3	0.8	0.043
			Vesijärvi	VES	61.02, 25.61	107.5	227.3	4.9	6.1	40	510.1	0.7	8.6	18	51.1	1.7	20.6	5	31	5	7.6	7.4	1.1	0.124
			Viitaanjärvi	VIT	62.51, 27.03	3.6	28.8	4	3.9	14.7	1334.6	2.6	1.8	8	82.2	3.5	4.3	12.3	46.5	16.8	6.7	12.5	1	0.056
			Viippero	VIP	63.58, 27.32	1	7.7	2.2	3.3	10	10.2	1	0.6	0.1	88.2	0.3	10.9	11.1	56.9	10	6.5	10.4	0.9	0.057
			Villikkalanjärvi	VIL	60.77, 26.04	7.2	14	1.3	2.9	8.9	411.5	1.8	4.1	30.8	61.7	0.3	3	8.5	120.4	22.6	7.6	16.5	0.8	0.163
			Ylisjärvi	YLI	60.36, 23.28	1.8	9.1	1.9	2.1	4.3	129.1	1.9	5.6	24.5	65	0.7	4.2	8.4	114.2	30.8	7.5	8	1	0.141
			Älänne	ALA	63.49, 28.13	10	46.7	3.7	3.2	15.4	357.6	1.6	0.5	0.5	82	8.5	8.5	10.2	21	11	5.5	14.9	0.8	0.058

## Sheet: Supplementary Figure 2
Supplementary Figure 2		Data1	Lake	Abbreviation	Coordinates (N, E)	PC1	PC2	PC3
			Alajärvi	ALJ	63.01, 23.87	-0.24	-2.49	-0.52
			Arkusjärvi	ARK	61.53, 29.50	1.11	3.81	-1
			Eräjärvi	ERA	61.57, 24.60	0.94	1.06	-0.89
			Haapajärvi	HAP	63.55, 26.99	-0.16	-3.67	1.26
			Hiidenvesi	HII	60.37, 24.20	1.53	-0.78	1.91
			Hirvijärvi	HIR	62.35, 26.97	-2.89	-0.84	-1.01
			Horkkajärvi	HOR	61.21, 25.16	-3.58	-1.01	-0.15
			Hämeenjärvi	HAM	61.32, 27.26	-1.49	1.5	-0.07
			Joroisselkä	JOR	62.15, 27.91	-0.34	-0.62	2.81
			Jyväsjärvi	JYV	62.23, 25.75	-0.12	0.08	0.63
			Kakkisenjärvi	KAK	62.74, 27.24	-2.6	0.28	-0.87
			Kakskerranjärvi	KKJ	60.36, 22.24	2.76	1.93	-0.95
			Kuhajärvi	KUH	65.92, 26.69	0.55	1.67	-1.66
			Kuontijärvi	KUO	66.15, 29.01	-0.11	1.05	-0.62
			Köyliönjärvi	KOY	61.10, 22.36	4.77	-1.35	-2.17
			Majajärvi	MAJ	61.22, 25.14	-3.56	-1.29	-0.24
			Niemisjärvi	NIE	63.65, 26.48	-0.83	-3.07	-1.01
			Pankajärvi	PAN	61.35, 26.60	-1.03	0.05	-0.38
			Pesosjärvi	PES	66.30, 29.51	-1.65	1.39	-0.38
			Pusulanjärvi	PUS	60.46, 23.98	0.89	-0.86	-0.35
			Pyhäjärvi	PYH	60.72, 26.00	3.98	-0.98	3.39
			Pääjärvi	PAA	61.06, 25.14	0.23	1.03	3.4
			Ruokojärvi	RUO	61.64, 28.40	-0.91	2.5	-0.16
			Suuri Jukajärvi	SUJ	61.52, 28.90	-1.37	1.99	-0.18
			Suuri-Vahvanen	SUU	61.68, 27.55	-0.55	2.64	2.4
			Sääksjärvi	SAJ	62.17, 25.73	0.77	2.03	-0.69
			Sääskjärvi	SAA	60.83, 26.22	3.49	-1.23	-1.5
			Tottijärvi	TOT	61.40, 23.33	3.08	-0.02	-2.26
			Valkea-Kotinen	VAL	61.24, 25.06	-3.06	1.04	-1.35
			Vesijärvi	VES	61.02, 25.61	3.13	2.05	2.81
			Viitaanjärvi	VIT	62.51, 27.03	-2.16	0.2	-0.92
			Viippero	VIP	63.58, 27.32	-1.66	-2.85	1.53
			Villikkalanjärvi	VIL	60.77, 26.04	2.37	-2.6	-0.47
			Ylisjärvi	YLI	60.36, 23.28	2.1	-1.71	-1.41
			Älänne	ALA	63.49, 28.13	-3.25	-1.02	0.79
		Data 2	Variable	PC1	PC2	PC3
			MeanD	0.072	0.163	0.472
			MaxD	0.091	0.125	0.565
			LA	0.151	0.017	0.315
			CA	0.031	-0.295	0.362
			Log(CA:LA)	-0.068	-0.424	0.214
			SD-index	-0.004	-0.075	0.218
			Urb (%)	0.224	0.135	-0.073
			Agr (%)	0.389	-0.216	-0.006
			For (%)	-0.405	-0.129	0.066
			Wet (%)	-0.073	-0.057	0.06
			Wat (¤)	0.005	0.441	-0.066
			Tot-P	0.297	-0.353	-0.131
			Chl-a	0.203	-0.323	-0.259
			DOC	-0.238	-0.344	-0.055
			pH	0.407	0.064	0.025
			SUVA-254	-0.07	-0.229	0.165
			SR-ratio	0.275	0.026	-0.036
			POM N:C	0.394	-0.028	0.028

## Sheet: Supplementary Figure 3
Supplementary Figure 3		Data 1	Lake	species	Source	y0.025	y0.5	y0.975	POM_NC_ratio
			Alajarvi	Asellus_littoral	Aq	0.589583	0.719366	0.776705	0.0828782
			Alajarvi	Asellus_littoral	Ter	0.371974	0.489591	0.534881	0.0828782
			Alajarvi	Bleak	Aq	0.914884	0.951812	0.965229	0.0828782
			Alajarvi	Bleak	Ter	0.0713527	0.115781	0.135668	0.0828782
			Alajarvi	Bulk_BMI_littoral	Aq	0.743513	0.837123	0.877197	0.0828782
			Alajarvi	Bulk_BMI_littoral	Ter	0.224827	0.314378	0.357382	0.0828782
			Alajarvi	Bulk_BMI_profundal	Aq	0.45615	0.598237	0.668157	0.0828782
			Alajarvi	Bulk_BMI_profundal	Ter	0.497919	0.619686	0.667348	0.0828782
			Alajarvi	Bulk_ZPL	Aq	0.929691	0.960767	0.971909	0.0828782
			Alajarvi	Bulk_ZPL	Ter	0.0588695	0.0970612	0.114714	0.0828782
			Alajarvi	Chironomid_littoral	Aq	0.765981	0.852942	0.884184	0.0828782
			Alajarvi	Chironomid_littoral	Ter	0.205284	0.288747	0.326	0.0828782
			Alajarvi	Chironomid_Profundal	Aq	0.193291	0.3235	0.388375	0.0828782
			Alajarvi	Chironomid_Profundal	Ter	0.768319	0.871581	0.904561	0.0828782
			Alajarvi	Cladocera	Aq	0.877975	0.927968	0.947057	0.0828782
			Alajarvi	Cladocera	Ter	0.104151	0.161126	0.192705	0.0828782
			Alajarvi	Perch_large	Aq	0.844646	0.906608	0.929338	0.0828782
			Alajarvi	Perch_large	Ter	0.132934	0.197407	0.227833	0.0828782
			Alajarvi	Perch_medium	Aq	0.931128	0.961356	0.971949	0.0828782
			Alajarvi	Perch_medium	Ter	0.0582592	0.0934286	0.112171	0.0828782
			Alajarvi	Perch_small	Aq	0.97985	0.990385	0.993691	0.0828782
			Alajarvi	Perch_small	Ter	0.0161481	0.0304168	0.0385993	0.0828782
			Alajarvi	Roach_large	Aq	0.951693	0.973981	0.980878	0.0828782
			Alajarvi	Roach_large	Ter	0.0397543	0.0674009	0.0814764	0.0828782
			Alajarvi	Roach_small	Aq	0.971791	0.989429	0.994157	0.0828782
			Alajarvi	Roach_small	Ter	0.021521	0.0440712	0.0570176	0.0828782
			Alajarvi	Ruffe	Aq	0.833384	0.898053	0.921024	0.0828782
			Alajarvi	Ruffe	Ter	0.144479	0.21092	0.242947	0.0828782
			Alajarvi	Vendace	Aq	0.948745	0.976967	0.98489	0.0828782
			Alajarvi	Vendace	Ter	0.0407611	0.0789356	0.0992548	0.0828782
			Alanne	Asellus_littoral	Aq	0.113459	0.271326	0.359203	0.058367
			Alanne	Asellus_littoral	Ter	0.857826	0.924299	0.941011	0.058367
			Alanne	Bleak	Aq	0.326634	0.48838	0.578729	0.058367
			Alanne	Bleak	Ter	0.632872	0.740016	0.778904	0.058367
			Alanne	Bulk_BMI_littoral	Aq	0.202586	0.404897	0.485373	0.058367
			Alanne	Bulk_BMI_littoral	Ter	0.755274	0.853558	0.882058	0.058367
			Alanne	Bulk_BMI_profundal	Aq	0.0562278	0.127734	0.181841	0.058367
			Alanne	Bulk_BMI_profundal	Ter	0.928705	0.965067	0.97452	0.058367
			Alanne	Bulk_ZPL	Aq	0.458313	0.649283	0.736062	0.058367
			Alanne	Bulk_ZPL	Ter	0.492134	0.630692	0.683922	0.058367
			Alanne	Chaoborus	Aq	0.580119	0.901464	0.983531	0.058367
			Alanne	Chaoborus	Ter	0.317667	0.56082	0.634466	0.058367
			Alanne	Chironomid_Profundal	Aq	0.00970009	0.0280253	0.0443043	0.058367
			Alanne	Chironomid_Profundal	Ter	0.986399	0.995034	0.996946	0.058367
			Alanne	Cladocera	Aq	0.388501	0.583555	0.681349	0.058367
			Alanne	Cladocera	Ter	0.563326	0.695342	0.744198	0.058367
			Alanne	Copepods	Aq	0.948668	0.994391	0.998574	0.058367
			Alanne	Copepods	Ter	0.0270221	0.13089	0.206268	0.058367
			Alanne	Perch_large	Aq	0.142018	0.245602	0.309333	0.058367
			Alanne	Perch_large	Ter	0.835368	0.895267	0.912828	0.058367
			Alanne	Perch_medium	Aq	0.333969	0.499907	0.595418	0.058367
			Alanne	Perch_medium	Ter	0.624721	0.727901	0.765661	0.058367
			Alanne	Perch_small	Aq	0.566552	0.730652	0.813195	0.058367
			Alanne	Perch_small	Ter	0.390458	0.513584	0.565256	0.058367
			Alanne	Pike	Aq	0.155823	0.26561	0.33901	0.058367
			Alanne	Pike	Ter	0.816069	0.88761	0.909792	0.058367
			Alanne	Roach_large	Aq	0.445965	0.585788	0.662988	0.058367
			Alanne	Roach_large	Ter	0.5139	0.633509	0.681756	0.058367
			Alanne	Ruffe	Aq	0.253473	0.392254	0.482954	0.058367
			Alanne	Ruffe	Ter	0.71225	0.803702	0.835756	0.058367
			Alanne	Vendace	Aq	0.395544	0.619566	0.767311	0.058367
			Alanne	Vendace	Ter	0.556331	0.676371	0.723625	0.058367
			Arkusjarvi	Asellus_littoral	Aq	0.215535	0.308234	0.359891	0.112545
			Arkusjarvi	Asellus_littoral	Ter	0.754936	0.83539	0.860551	0.112545
			Arkusjarvi	Bleak	Aq	0.83437	0.908974	0.935482	0.112545
			Arkusjarvi	Bleak	Ter	0.137162	0.22769	0.274266	0.112545
			Arkusjarvi	Bulk_BMI_littoral	Aq	0.368805	0.490375	0.544146	0.112545
			Arkusjarvi	Bulk_BMI_littoral	Ter	0.592519	0.702537	0.744799	0.112545
			Arkusjarvi	Bulk_BMI_profundal	Aq	0.18532	0.272195	0.322928	0.112545
			Arkusjarvi	Bulk_BMI_profundal	Ter	0.789063	0.858991	0.88287	0.112545
			Arkusjarvi	Bulk_ZPL	Aq	0.800804	0.881407	0.909113	0.112545
			Arkusjarvi	Bulk_ZPL	Ter	0.170034	0.259939	0.304089	0.112545
			Arkusjarvi	Chironomid_Profundal	Aq	0.108562	0.171579	0.212244	0.112545
			Arkusjarvi	Chironomid_Profundal	Ter	0.873772	0.922117	0.936555	0.112545
			Arkusjarvi	Cladocera	Aq	0.598844	0.712394	0.7585	0.112545
			Arkusjarvi	Cladocera	Ter	0.359954	0.479264	0.530008	0.112545
			Arkusjarvi	Copepods	Aq	0.985159	0.998848	0.999682	0.112545
			Arkusjarvi	Copepods	Ter	0.00757195	0.0483504	0.0802831	0.112545
			Arkusjarvi	Perch_large	Aq	0.808056	0.891574	0.921908	0.112545
			Arkusjarvi	Perch_large	Ter	0.161321	0.264885	0.310757	0.112545
			Arkusjarvi	Perch_medium	Aq	0.888884	0.941196	0.956947	0.112545
			Arkusjarvi	Perch_medium	Ter	0.0898674	0.162179	0.19723	0.112545
			Arkusjarvi	Perch_small	Aq	0.976162	0.992081	0.995716	0.112545
			Arkusjarvi	Perch_small	Ter	0.0174715	0.0439463	0.0605907	0.112545
			Arkusjarvi	Pike	Aq	0.687142	0.814888	0.859391	0.112545
			Arkusjarvi	Pike	Ter	0.268339	0.405977	0.462717	0.112545
			Arkusjarvi	Roach_large	Aq	0.915203	0.960797	0.973049	0.112545
			Arkusjarvi	Roach_large	Ter	0.0679047	0.126899	0.165293	0.112545
			Arkusjarvi	Roach_small	Aq	0.947828	0.985504	0.992831	0.112545
			Arkusjarvi	Roach_small	Ter	0.0370226	0.096874	0.132843	0.112545
			Arkusjarvi	Ruffe	Aq	0.598733	0.709713	0.756374	0.112545
			Arkusjarvi	Ruffe	Ter	0.363491	0.475423	0.524242	0.112545
			Arkusjarvi	Smelt	Aq	0.991822	0.998991	0.999766	0.112545
			Arkusjarvi	Smelt	Ter	0.00461772	0.0189607	0.0298691	0.112545
			Erajarvi	Asellus_littoral	Aq	0.336546	0.416447	0.456281	0.111884
			Erajarvi	Asellus_littoral	Ter	0.638537	0.711922	0.740041	0.111884
			Erajarvi	Bleak	Aq	0.899743	0.942042	0.956012	0.111884
			Erajarvi	Bleak	Ter	0.0844937	0.130612	0.155575	0.111884
			Erajarvi	Bulk_BMI_littoral	Aq	0.517782	0.604268	0.63936	0.111884
			Erajarvi	Bulk_BMI_littoral	Ter	0.452795	0.534551	0.569402	0.111884
			Erajarvi	Bulk_BMI_profundal	Aq	0.293484	0.372431	0.41253	0.111884
			Erajarvi	Bulk_BMI_profundal	Ter	0.681794	0.751956	0.77829	0.111884
			Erajarvi	Bulk_ZPL	Aq	0.878581	0.926127	0.943066	0.111884
			Erajarvi	Bulk_ZPL	Ter	0.105035	0.159336	0.182778	0.111884
			Erajarvi	Chaoborus	Aq	0.984024	0.995774	0.99851	0.111884
			Erajarvi	Chaoborus	Ter	0.0110934	0.0311834	0.0428808	0.111884
			Erajarvi	Chironomid_littoral	Aq	0.758744	0.8361	0.866733	0.111884
			Erajarvi	Chironomid_littoral	Ter	0.213717	0.299667	0.337031	0.111884
			Erajarvi	Chironomid_Profundal	Aq	0.179895	0.245587	0.276743	0.111884
			Erajarvi	Chironomid_Profundal	Ter	0.800038	0.855947	0.877441	0.111884
			Erajarvi	Cladocera	Aq	0.733346	0.804288	0.832777	0.111884
			Erajarvi	Cladocera	Ter	0.242066	0.321036	0.357282	0.111884
			Erajarvi	Copepods	Aq	0.991558	0.999298	0.999824	0.111884
			Erajarvi	Copepods	Ter	0.00409057	0.0268239	0.0436587	0.111884
			Erajarvi	Perch_large	Aq	0.882103	0.926626	0.942271	0.111884
			Erajarvi	Perch_large	Ter	0.101954	0.15317	0.178595	0.111884
			Erajarvi	Perch_medium	Aq	0.935318	0.961466	0.970629	0.111884
			Erajarvi	Perch_medium	Ter	0.0547874	0.0885282	0.104744	0.111884
			Erajarvi	Perch_small	Aq	0.986116	0.995164	0.997189	0.111884
			Erajarvi	Perch_small	Ter	0.0102678	0.0241837	0.0327437	0.111884
			Erajarvi	Pike	Aq	0.801079	0.873513	0.89976	0.111884
			Erajarvi	Pike	Ter	0.173758	0.262758	0.306086	0.111884
			Erajarvi	Roach_large	Aq	0.950517	0.975601	0.98323	0.111884
			Erajarvi	Roach_large	Ter	0.0399701	0.0726331	0.0916241	0.111884
			Erajarvi	Roach_small	Aq	0.969858	0.990765	0.995459	0.111884
			Erajarvi	Roach_small	Ter	0.0217831	0.0522932	0.0687722	0.111884
			Erajarvi	Ruffe	Aq	0.731617	0.796212	0.821588	0.111884
			Erajarvi	Ruffe	Ter	0.247137	0.313983	0.341711	0.111884
			Erajarvi	Smelt	Aq	0.995333	0.999397	0.99987	0.111884
			Erajarvi	Smelt	Ter	0.00262584	0.0105639	0.0157984	0.111884
			Haapajarvi	Asellus_littoral	Aq	0.389706	0.497092	0.544826	0.0746659
			Haapajarvi	Asellus_littoral	Ter	0.575629	0.667322	0.703374	0.0746659
			Haapajarvi	Bleak	Aq	0.791792	0.845637	0.87019	0.0746659
			Haapajarvi	Bleak	Ter	0.190183	0.248554	0.273735	0.0746659
			Haapajarvi	Bulk_BMI_littoral	Aq	0.565249	0.655652	0.69676	0.0746659
			Haapajarvi	Bulk_BMI_littoral	Ter	0.405517	0.490572	0.524869	0.0746659
			Haapajarvi	Bulk_BMI_profundal	Aq	0.256433	0.343676	0.385935	0.0746659
			Haapajarvi	Bulk_BMI_profundal	Ter	0.71609	0.793621	0.821663	0.0746659
			Haapajarvi	Bulk_ZPL	Aq	0.840389	0.887039	0.905496	0.0746659
			Haapajarvi	Bulk_ZPL	Ter	0.143875	0.193582	0.21744	0.0746659
			Haapajarvi	Chaoborus	Aq	0.935091	0.982283	0.996418	0.0746659
			Haapajarvi	Chaoborus	Ter	0.0494084	0.0984399	0.123293	0.0746659
			Haapajarvi	Chironomid_littoral	Aq	0.525899	0.626402	0.67233	0.0746659
			Haapajarvi	Chironomid_littoral	Ter	0.442127	0.538203	0.574277	0.0746659
			Haapajarvi	Chironomid_Profundal	Aq	0.0748961	0.129864	0.158654	0.0746659
			Haapajarvi	Chironomid_Profundal	Ter	0.909238	0.951909	0.965616	0.0746659
			Haapajarvi	Cladocera	Aq	0.7608	0.82354	0.849757	0.0746659
			Haapajarvi	Cladocera	Ter	0.219172	0.281242	0.312054	0.0746659
			Haapajarvi	Copepods	Aq	0.990149	0.998865	0.999665	0.0746659
			Haapajarvi	Copepods	Ter	0.00547173	0.0235268	0.035161	0.0746659
			Haapajarvi	Perch_large	Aq	0.629719	0.69693	0.72514	0.0746659
			Haapajarvi	Perch_large	Ter	0.349233	0.41194	0.442227	0.0746659
			Haapajarvi	Perch_medium	Aq	0.817499	0.864749	0.883006	0.0746659
			Haapajarvi	Perch_medium	Ter	0.165577	0.215421	0.237473	0.0746659
			Haapajarvi	Perch_small	Aq	0.934187	0.959749	0.968425	0.0746659
			Haapajarvi	Perch_small	Ter	0.0564104	0.0849651	0.0990392	0.0746659
			Haapajarvi	Pike	Aq	0.600538	0.679779	0.714646	0.0746659
			Haapajarvi	Pike	Ter	0.373726	0.451028	0.482598	0.0746659
			Haapajarvi	Roach_large	Aq	0.8693	0.907597	0.922894	0.0746659
			Haapajarvi	Roach_large	Ter	0.116878	0.159635	0.178848	0.0746659
			Haapajarvi	Roach_small	Aq	0.919353	0.962127	0.980866	0.0746659
			Haapajarvi	Roach_small	Ter	0.0648925	0.114042	0.13461	0.0746659
			Haapajarvi	Ruffe	Aq	0.668949	0.736769	0.766642	0.0746659
			Haapajarvi	Ruffe	Ter	0.309357	0.373894	0.403179	0.0746659
			Haapajarvi	Smelt	Aq	0.985135	0.998705	0.999727	0.0746659
			Haapajarvi	Smelt	Ter	0.00727891	0.0393228	0.059132	0.0746659
			Haapajarvi	Vendace	Aq	0.857795	0.913365	0.937293	0.0746659
			Haapajarvi	Vendace	Ter	0.122652	0.183325	0.212421	0.0746659
			Hameenjarvi	Asellus_littoral	Aq	0.332611	0.453326	0.523057	0.080015
			Hameenjarvi	Asellus_littoral	Ter	0.632274	0.73319	0.768752	0.080015
			Hameenjarvi	Bleak	Aq	0.772018	0.855658	0.892536	0.080015
			Hameenjarvi	Bleak	Ter	0.198826	0.286926	0.324854	0.080015
			Hameenjarvi	Bulk_BMI_littoral	Aq	0.501344	0.624776	0.690844	0.080015
			Hameenjarvi	Bulk_BMI_littoral	Ter	0.460555	0.567119	0.608841	0.080015
			Hameenjarvi	Bulk_BMI_profundal	Aq	0.217908	0.337605	0.40974	0.080015
			Hameenjarvi	Bulk_BMI_profundal	Ter	0.749631	0.838558	0.865284	0.080015
			Hameenjarvi	Bulk_ZPL	Aq	0.814708	0.881913	0.908211	0.080015
			Hameenjarvi	Bulk_ZPL	Ter	0.163483	0.233132	0.265559	0.080015
			Hameenjarvi	Chironomid_Profundal	Aq	0.0694045	0.12863	0.169178	0.080015
			Hameenjarvi	Chironomid_Profundal	Ter	0.914247	0.956231	0.968274	0.080015
			Hameenjarvi	Cladocera	Aq	0.7112	0.805928	0.846269	0.080015
			Hameenjarvi	Cladocera	Ter	0.258649	0.351251	0.388974	0.080015
			Hameenjarvi	Copepods	Aq	0.988656	0.998671	0.999596	0.080015
			Hameenjarvi	Copepods	Ter	0.00638913	0.0286528	0.0440607	0.080015
			Hameenjarvi	Perch_large	Aq	0.623922	0.732182	0.784306	0.080015
			Hameenjarvi	Perch_large	Ter	0.343113	0.442853	0.480922	0.080015
			Hameenjarvi	Perch_medium	Aq	0.806351	0.878823	0.909945	0.080015
			Hameenjarvi	Perch_medium	Ter	0.168837	0.243454	0.27846	0.080015
			Hameenjarvi	Perch_small	Aq	0.934758	0.966606	0.976711	0.080015
			Hameenjarvi	Perch_small	Ter	0.0532013	0.0939769	0.114037	0.080015
			Hameenjarvi	Pike	Aq	0.57697	0.698544	0.751737	0.080015
			Hameenjarvi	Pike	Ter	0.385493	0.493544	0.531747	0.080015
			Hameenjarvi	Roach_large	Aq	0.858522	0.918026	0.937628	0.080015
			Hameenjarvi	Roach_large	Ter	0.120678	0.184062	0.213502	0.080015
			Hameenjarvi	Roach_small	Aq	0.914294	0.964885	0.98215	0.080015
			Hameenjarvi	Roach_small	Ter	0.0667228	0.126647	0.15805	0.080015
			Hameenjarvi	Ruffe	Aq	0.623607	0.734175	0.786218	0.080015
			Hameenjarvi	Ruffe	Ter	0.341524	0.442757	0.486472	0.080015
			Hameenjarvi	Smelt	Aq	0.984434	0.998589	0.999696	0.080015
			Hameenjarvi	Smelt	Ter	0.00792936	0.0384751	0.060162	0.080015
			Hameenjarvi	Vendace	Aq	0.850185	0.920538	0.948704	0.080015
			Hameenjarvi	Vendace	Ter	0.123245	0.204719	0.244661	0.080015
			Hiidenvesi	Asellus_littoral	Aq	0.550996	0.664427	0.712019	0.120353
			Hiidenvesi	Asellus_littoral	Ter	0.411778	0.518193	0.565016	0.120353
			Hiidenvesi	Bleak	Aq	0.966442	0.983389	0.988535	0.120353
			Hiidenvesi	Bleak	Ter	0.0271598	0.0498476	0.0638154	0.120353
			Hiidenvesi	Bulk_BMI_littoral	Aq	0.726613	0.812187	0.846023	0.120353
			Hiidenvesi	Bulk_BMI_littoral	Ter	0.24434	0.334621	0.376265	0.120353
			Hiidenvesi	Bulk_BMI_profundal	Aq	0.529386	0.639319	0.688896	0.120353
			Hiidenvesi	Bulk_BMI_profundal	Ter	0.436961	0.539824	0.582894	0.120353
			Hiidenvesi	Bulk_ZPL	Aq	0.952663	0.975231	0.982874	0.120353
			Hiidenvesi	Bulk_ZPL	Ter	0.0384636	0.0670964	0.0832828	0.120353
			Hiidenvesi	Chaoborus	Aq	0.995438	0.999008	0.999667	0.120353
			Hiidenvesi	Chaoborus	Ter	0.00301126	0.00965794	0.0143812	0.120353
			Hiidenvesi	Chironomid_littoral	Aq	0.912733	0.949879	0.963136	0.120353
			Hiidenvesi	Chironomid_littoral	Ter	0.0732812	0.123226	0.151015	0.120353
			Hiidenvesi	Chironomid_Profundal	Aq	0.415222	0.536241	0.601634	0.120353
			Hiidenvesi	Chironomid_Profundal	Ter	0.547348	0.656994	0.700495	0.120353
			Hiidenvesi	Cladocera	Aq	0.871868	0.920991	0.941315	0.120353
			Hiidenvesi	Cladocera	Ter	0.11015	0.170291	0.203458	0.120353
			Hiidenvesi	Copepods	Aq	0.996779	0.999797	0.999948	0.120353
			Hiidenvesi	Copepods	Ter	0.0015085	0.0112561	0.0201009	0.120353
			Hiidenvesi	Perch_large	Aq	0.964376	0.982176	0.98694	0.120353
			Hiidenvesi	Perch_large	Ter	0.0286295	0.0535578	0.0668213	0.120353
			Hiidenvesi	Perch_medium	Aq	0.979761	0.990182	0.993016	0.120353
			Hiidenvesi	Perch_medium	Ter	0.0161305	0.0307897	0.0402044	0.120353
			Hiidenvesi	Perch_small	Aq	0.996276	0.998921	0.999409	0.120353
			Hiidenvesi	Perch_small	Ter	0.00260532	0.00711399	0.0101356	0.120353
			Hiidenvesi	Pike	Aq	0.927255	0.963851	0.974496	0.120353
			Hiidenvesi	Pike	Ter	0.0578932	0.107855	0.138547	0.120353
			Hiidenvesi	Roach_large	Aq	0.984612	0.993583	0.995963	0.120353
			Hiidenvesi	Roach_large	Ter	0.0117347	0.0253408	0.0345447	0.120353
			Hiidenvesi	Roach_small	Aq	0.990653	0.997694	0.998923	0.120353
			Hiidenvesi	Roach_small	Ter	0.0064671	0.0182223	0.0257952	0.120353
			Hiidenvesi	Ruffe	Aq	0.882429	0.924936	0.941537	0.120353
			Hiidenvesi	Ruffe	Ter	0.102757	0.151931	0.175707	0.120353
			Hiidenvesi	Smelt	Aq	0.998636	0.999837	0.999961	0.120353
			Hiidenvesi	Smelt	Ter	0.000760577	0.00340468	0.00556257	0.120353
			Hiidenvesi	Vendace	Aq	0.984006	0.996033	0.998218	0.120353
			Hiidenvesi	Vendace	Ter	0.0107427	0.0328518	0.049633	0.120353
			Hirvijarvi	Asellus_littoral	Aq	0.165241	0.265454	0.316056	0.0652416
			Hirvijarvi	Asellus_littoral	Ter	0.80499	0.882001	0.904381	0.0652416
			Hirvijarvi	Bulk_BMI_littoral	Aq	0.284749	0.39997	0.451944	0.0652416
			Hirvijarvi	Bulk_BMI_littoral	Ter	0.679075	0.778182	0.814642	0.0652416
			Hirvijarvi	Bulk_BMI_profundal	Aq	0.0881905	0.146929	0.178785	0.0652416
			Hirvijarvi	Bulk_BMI_profundal	Ter	0.895219	0.940324	0.955365	0.0652416
			Hirvijarvi	Bulk_ZPL	Aq	0.582072	0.69674	0.746746	0.0652416
			Hirvijarvi	Bulk_ZPL	Ter	0.379319	0.489477	0.529774	0.0652416
			Hirvijarvi	Chaoborus	Aq	0.740529	0.931011	0.987063	0.0652416
			Hirvijarvi	Chaoborus	Ter	0.201275	0.367542	0.42882	0.0652416
			Hirvijarvi	Chironomid_littoral	Aq	0.197007	0.302014	0.359075	0.0652416
			Hirvijarvi	Chironomid_littoral	Ter	0.771136	0.855543	0.883475	0.0652416
			Hirvijarvi	Chironomid_Profundal	Aq	0.0181235	0.0375189	0.0502262	0.0652416
			Hirvijarvi	Chironomid_Profundal	Ter	0.976544	0.990085	0.993379	0.0652416
			Hirvijarvi	Perch_large	Aq	0.252692	0.335557	0.375536	0.0652416
			Hirvijarvi	Perch_large	Ter	0.721824	0.791855	0.823071	0.0652416
			Hirvijarvi	Perch_medium	Aq	0.493264	0.591829	0.637418	0.0652416
			Hirvijarvi	Perch_medium	Ter	0.474696	0.564151	0.601703	0.0652416
			Hirvijarvi	Perch_small	Aq	0.730503	0.826062	0.861559	0.0652416
			Hirvijarvi	Perch_small	Ter	0.237488	0.33271	0.376241	0.0652416
			Hirvijarvi	Pike	Aq	0.255233	0.338398	0.381453	0.0652416
			Hirvijarvi	Pike	Ter	0.720703	0.789498	0.817942	0.0652416
			Hirvijarvi	Roach_large	Aq	0.59742	0.69191	0.740303	0.0652416
			Hirvijarvi	Roach_large	Ter	0.371567	0.466473	0.508256	0.0652416
			Hirvijarvi	Ruffe	Aq	0.355906	0.447873	0.492531	0.0652416
			Hirvijarvi	Ruffe	Ter	0.614269	0.698131	0.731291	0.0652416
			Horkajarvi	Asellus_littoral	Aq	0.132881	0.216601	0.260538	0.0540709
			Horkajarvi	Asellus_littoral	Ter	0.842569	0.908326	0.927849	0.0540709
			Horkajarvi	Bulk_BMI_littoral	Aq	0.231726	0.339019	0.390881	0.0540709
			Horkajarvi	Bulk_BMI_littoral	Ter	0.735713	0.827872	0.859654	0.0540709
			Horkajarvi	Bulk_ZPL	Aq	0.471889	0.594594	0.6568	0.0540709
			Horkajarvi	Bulk_ZPL	Ter	0.486049	0.607835	0.654934	0.0540709
			Horkajarvi	Chaoborus	Aq	0.562016	0.877754	0.977472	0.0540709
			Horkajarvi	Chaoborus	Ter	0.349678	0.567586	0.641761	0.0540709
			Horkajarvi	Chironomid_littoral	Aq	0.112219	0.187099	0.230969	0.0540709
			Horkajarvi	Chironomid_littoral	Ter	0.865395	0.922106	0.942894	0.0540709
			Horkajarvi	Cladocera	Aq	0.413749	0.556151	0.622733	0.0540709
			Horkajarvi	Cladocera	Ter	0.541883	0.672193	0.719677	0.0540709
			Horkajarvi	Copepods	Aq	0.949862	0.993557	0.99818	0.0540709
			Horkajarvi	Copepods	Ter	0.0283521	0.1111	0.154239	0.0540709
			Horkajarvi	Perch_large	Aq	0.129188	0.199179	0.235716	0.0540709
			Horkajarvi	Perch_large	Ter	0.850854	0.903472	0.925467	0.0540709
			Horkajarvi	Perch_medium	Aq	0.320228	0.445854	0.51494	0.0540709
			Horkajarvi	Perch_medium	Ter	0.640843	0.747375	0.788565	0.0540709
			Joroisselka	Asellus_littoral	Aq	0.333201	0.417559	0.457983	0.0922356
			Joroisselka	Asellus_littoral	Ter	0.640591	0.717485	0.746226	0.0922356
			Joroisselka	Bleak	Aq	0.832017	0.886519	0.905697	0.0922356
			Joroisselka	Bleak	Ter	0.149505	0.206981	0.235524	0.0922356
			Joroisselka	Bulk_BMI_littoral	Aq	0.506305	0.594657	0.639267	0.0922356
			Joroisselka	Bulk_BMI_littoral	Ter	0.463388	0.548492	0.580295	0.0922356
			Joroisselka	Bulk_BMI_profundal	Aq	0.246672	0.323747	0.360848	0.0922356
			Joroisselka	Bulk_BMI_profundal	Ter	0.729372	0.799464	0.824493	0.0922356
			Joroisselka	Bulk_ZPL	Aq	0.841667	0.891349	0.911159	0.0922356
			Joroisselka	Bulk_ZPL	Ter	0.140956	0.195775	0.221296	0.0922356
			Joroisselka	Chaoborus	Aq	0.961452	0.988878	0.996886	0.0922356
			Joroisselka	Chaoborus	Ter	0.0284355	0.0623324	0.0830673	0.0922356
			Joroisselka	Chironomid_littoral	Aq	0.611476	0.704723	0.74596	0.0922356
			Joroisselka	Chironomid_littoral	Ter	0.357433	0.449715	0.487683	0.0922356
			Joroisselka	Chironomid_Profundal	Aq	0.100199	0.156125	0.185251	0.0922356
			Joroisselka	Chironomid_Profundal	Ter	0.882806	0.927749	0.943309	0.0922356
			Joroisselka	Cladocera	Aq	0.719208	0.787521	0.818967	0.0922356
			Joroisselka	Cladocera	Ter	0.256973	0.326698	0.358335	0.0922356
			Joroisselka	Copepods	Aq	0.989611	0.998896	0.999709	0.0922356
			Joroisselka	Copepods	Ter	0.00557117	0.0273166	0.0412929	0.0922356
			Joroisselka	Perch_large	Aq	0.747643	0.811929	0.838319	0.0922356
			Joroisselka	Perch_large	Ter	0.22967	0.296204	0.326493	0.0922356
			Joroisselka	Perch_medium	Aq	0.870346	0.913854	0.929505	0.0922356
			Joroisselka	Perch_medium	Ter	0.115482	0.161296	0.185249	0.0922356
			Joroisselka	Perch_small	Aq	0.963335	0.98202	0.988299	0.0922356
			Joroisselka	Perch_small	Ter	0.0295651	0.0532112	0.0669078	0.0922356
			Joroisselka	Pike	Aq	0.676175	0.749769	0.780089	0.0922356
			Joroisselka	Pike	Ter	0.299161	0.373636	0.409592	0.0922356
			Joroisselka	Roach_large	Aq	0.904343	0.941878	0.954617	0.0922356
			Joroisselka	Roach_large	Ter	0.0820728	0.1234	0.143369	0.0922356
			Joroisselka	Roach_small	Aq	0.94257	0.97655	0.987259	0.0922356
			Joroisselka	Roach_small	Ter	0.0453501	0.0870477	0.108062	0.0922356
			Joroisselka	Ruffe	Aq	0.666228	0.739073	0.772447	0.0922356
			Joroisselka	Ruffe	Ter	0.309556	0.379988	0.40991	0.0922356
			Joroisselka	Smelt	Aq	0.990093	0.998891	0.999748	0.0922356
			Joroisselka	Smelt	Ter	0.00548674	0.0224274	0.0338243	0.0922356
			Joroisselka	Vendace	Aq	0.897245	0.954397	0.971196	0.0922356
			Joroisselka	Vendace	Ter	0.0825698	0.148494	0.182643	0.0922356
			Jyvasjarvi	Asellus_littoral	Aq	0.227008	0.277623	0.29973	0.103588
			Jyvasjarvi	Asellus_littoral	Ter	0.75661	0.804246	0.822654	0.103588
			Jyvasjarvi	Bleak	Aq	0.804062	0.862539	0.886753	0.103588
			Jyvasjarvi	Bleak	Ter	0.176673	0.235384	0.262242	0.103588
			Jyvasjarvi	Bulk_BMI_littoral	Aq	0.38225	0.444197	0.471919	0.103588
			Jyvasjarvi	Bulk_BMI_littoral	Ter	0.596393	0.659704	0.684015	0.103588
			Jyvasjarvi	Bulk_BMI_profundal	Aq	0.180424	0.22149	0.240332	0.103588
			Jyvasjarvi	Bulk_BMI_profundal	Ter	0.806728	0.844444	0.861789	0.103588
			Jyvasjarvi	Bulk_ZPL	Aq	0.785177	0.850912	0.883351	0.103588
			Jyvasjarvi	Bulk_ZPL	Ter	0.194837	0.25424	0.27987	0.103588
			Jyvasjarvi	Chaoborus	Aq	0.960171	0.988704	0.996352	0.103588
			Jyvasjarvi	Chaoborus	Ter	0.0290322	0.0666316	0.0854663	0.103588
			Jyvasjarvi	Chironomid_littoral	Aq	0.579854	0.662921	0.699665	0.103588
			Jyvasjarvi	Chironomid_littoral	Ter	0.392987	0.477928	0.515488	0.103588
			Jyvasjarvi	Chironomid_Profundal	Aq	0.0880876	0.120325	0.136496	0.103588
			Jyvasjarvi	Chironomid_Profundal	Ter	0.902047	0.930819	0.941242	0.103588
			Jyvasjarvi	Cladocera	Aq	0.610446	0.671444	0.698882	0.103588
			Jyvasjarvi	Cladocera	Ter	0.37051	0.429342	0.458031	0.103588
			Jyvasjarvi	Copepods	Aq	0.984247	0.998539	0.999613	0.103588
			Jyvasjarvi	Copepods	Ter	0.00826297	0.0466028	0.0727659	0.103588
			Jyvasjarvi	Perch_large	Aq	0.746055	0.811479	0.838216	0.103588
			Jyvasjarvi	Perch_large	Ter	0.23123	0.297275	0.326561	0.103588
			Jyvasjarvi	Perch_medium	Aq	0.858335	0.904098	0.921866	0.103588
			Jyvasjarvi	Perch_medium	Ter	0.125921	0.175716	0.198458	0.103588
			Jyvasjarvi	Perch_small	Aq	0.964438	0.984614	0.990641	0.103588
			Jyvasjarvi	Perch_small	Ter	0.0279963	0.0546822	0.0682894	0.103588
			Jyvasjarvi	Pike	Aq	0.63842	0.721205	0.753936	0.103588
			Jyvasjarvi	Pike	Ter	0.332561	0.417286	0.454657	0.103588
			Jyvasjarvi	Roach_large	Aq	0.891806	0.935742	0.951648	0.103588
			Jyvasjarvi	Roach_large	Ter	0.0920118	0.141026	0.164116	0.103588
			Jyvasjarvi	Ruffe	Aq	0.583776	0.644433	0.667616	0.103588
			Jyvasjarvi	Ruffe	Ter	0.395977	0.456014	0.483102	0.103588
			Jyvasjarvi	Smelt	Aq	0.988914	0.99862	0.999688	0.103588
			Jyvasjarvi	Smelt	Ter	0.0062906	0.0239075	0.0347716	0.103588
			Kakkisenjarvi	Asellus_littoral	Aq	0.118136	0.190422	0.232306	0.0599655
			Kakkisenjarvi	Asellus_littoral	Ter	0.860606	0.914378	0.931826	0.0599655
			Kakkisenjarvi	Bulk_BMI_littoral	Aq	0.211284	0.304958	0.354253	0.0599655
			Kakkisenjarvi	Bulk_BMI_littoral	Ter	0.759686	0.837759	0.864685	0.0599655
			Kakkisenjarvi	Bulk_ZPL	Aq	0.467215	0.57623	0.628466	0.0599655
			Kakkisenjarvi	Bulk_ZPL	Ter	0.494657	0.602593	0.646294	0.0599655
			Kakkisenjarvi	Chironomid_Profundal	Aq	0.0102864	0.0222268	0.0301147	0.0599655
			Kakkisenjarvi	Chironomid_Profundal	Ter	0.986535	0.994458	0.99644	0.0599655
			Kakkisenjarvi	Cladocera	Aq	0.391396	0.504065	0.563575	0.0599655
			Kakkisenjarvi	Cladocera	Ter	0.571585	0.676391	0.721668	0.0599655
			Kakkisenjarvi	Copepods	Aq	0.947484	0.993866	0.998228	0.0599655
			Kakkisenjarvi	Copepods	Ter	0.0294866	0.123417	0.184284	0.0599655
			Kakkisenjarvi	Perch_large	Aq	0.151352	0.206776	0.232363	0.0599655
			Kakkisenjarvi	Perch_large	Ter	0.832644	0.87898	0.893488	0.0599655
			Kakkisenjarvi	Perch_medium	Aq	0.350769	0.440683	0.477431	0.0599655
			Kakkisenjarvi	Perch_medium	Ter	0.620683	0.70389	0.735651	0.0599655
			Kakkisenjarvi	Perch_small	Aq	0.584311	0.70071	0.749578	0.0599655
			Kakkisenjarvi	Perch_small	Ter	0.37689	0.492207	0.544899	0.0599655
			Kakkisenjarvi	Roach_large	Aq	0.45209	0.551269	0.603078	0.0599655
			Kakkisenjarvi	Roach_large	Ter	0.515819	0.611445	0.648278	0.0599655
			Kakkisenjarvi	Roach_small	Aq	0.584225	0.773204	0.884711	0.0599655
			Kakkisenjarvi	Roach_small	Ter	0.360186	0.513836	0.58614	0.0599655
			Kakkisenjarvi	Ruffe	Aq	0.256783	0.333913	0.373577	0.0599655
			Kakkisenjarvi	Ruffe	Ter	0.718018	0.788584	0.817065	0.0599655
			Kakskerranjarvi	Asellus_littoral	Aq	0.24791	0.348051	0.410071	0.103291
			Kakskerranjarvi	Asellus_littoral	Ter	0.724442	0.806501	0.839296	0.103291
			Kakskerranjarvi	Bulk_BMI_littoral	Aq	0.408218	0.529593	0.596377	0.103291
			Kakskerranjarvi	Bulk_BMI_littoral	Ter	0.554587	0.667356	0.708374	0.103291
			Kakskerranjarvi	Bulk_BMI_profundal	Aq	0.196118	0.28515	0.345011	0.103291
			Kakskerranjarvi	Bulk_BMI_profundal	Ter	0.777955	0.85034	0.877329	0.103291
			Kakskerranjarvi	Bulk_ZPL	Aq	0.807513	0.877178	0.904633	0.103291
			Kakskerranjarvi	Bulk_ZPL	Ter	0.166875	0.247503	0.287228	0.103291
			Kakskerranjarvi	Chaoborus	Aq	0.964354	0.990594	0.996917	0.103291
			Kakskerranjarvi	Chaoborus	Ter	0.0246203	0.0619594	0.084645	0.103291
			Kakskerranjarvi	Chironomid_Profundal	Aq	0.0963551	0.153672	0.194103	0.103291
			Kakskerranjarvi	Chironomid_Profundal	Ter	0.887006	0.930698	0.943756	0.103291
			Kakskerranjarvi	Cladocera	Aq	0.638647	0.739554	0.787983	0.103291
			Kakskerranjarvi	Cladocera	Ter	0.330326	0.4376	0.48868	0.103291
			Kakskerranjarvi	Copepods	Aq	0.986137	0.998739	0.99967	0.103291
			Kakskerranjarvi	Copepods	Ter	0.00729567	0.0396801	0.0608798	0.103291
			Kakskerranjarvi	Perch_large	Aq	0.76488	0.851394	0.884427	0.103291
			Kakskerranjarvi	Perch_large	Ter	0.20477	0.297635	0.343691	0.103291
			Kakskerranjarvi	Perch_medium	Aq	0.872226	0.924467	0.943729	0.103291
			Kakskerranjarvi	Perch_medium	Ter	0.109231	0.175284	0.211778	0.103291
			Kakskerranjarvi	Perch_small	Aq	0.968308	0.98754	0.992286	0.103291
			Kakskerranjarvi	Perch_small	Ter	0.0242587	0.0518601	0.0676165	0.103291
			Kakskerranjarvi	Pike	Aq	0.662026	0.780082	0.823817	0.103291
			Kakskerranjarvi	Pike	Ter	0.296339	0.425281	0.482172	0.103291
			Kakskerranjarvi	Roach_large	Aq	0.902963	0.951229	0.96444	0.103291
			Kakskerranjarvi	Roach_large	Ter	0.0798908	0.140361	0.172911	0.103291
			Kakskerranjarvi	Roach_small	Aq	0.940546	0.98031	0.990131	0.103291
			Kakskerranjarvi	Roach_small	Ter	0.0436526	0.100998	0.133051	0.103291
			Kakskerranjarvi	Ruffe	Aq	0.606848	0.720441	0.77141	0.103291
			Kakskerranjarvi	Ruffe	Ter	0.355625	0.469918	0.521596	0.103291
			Kakskerranjarvi	Smelt	Aq	0.990294	0.998787	0.99973	0.103291
			Kakskerranjarvi	Smelt	Ter	0.00537237	0.0217334	0.0337211	0.103291
			Koylionjarvi	Asellus_littoral	Aq	0.290075	0.372388	0.419957	0.12576
			Koylionjarvi	Asellus_littoral	Ter	0.683942	0.756293	0.782645	0.12576
			Koylionjarvi	Bleak	Aq	0.91734	0.957961	0.970133	0.12576
			Koylionjarvi	Bleak	Ter	0.0675545	0.118438	0.143638	0.12576
			Koylionjarvi	Bulk_BMI_littoral	Aq	0.470847	0.564951	0.610079	0.12576
			Koylionjarvi	Bulk_BMI_littoral	Ter	0.497871	0.587884	0.623141	0.12576
			Koylionjarvi	Bulk_BMI_profundal	Aq	0.283053	0.367456	0.414914	0.12576
			Koylionjarvi	Bulk_BMI_profundal	Ter	0.691152	0.766295	0.792428	0.12576
			Koylionjarvi	Bulk_ZPL	Aq	0.877213	0.932053	0.952561	0.12576
			Koylionjarvi	Bulk_ZPL	Ter	0.103066	0.16488	0.192751	0.12576
			Koylionjarvi	Chironomid_littoral	Aq	0.80511	0.880588	0.905041	0.12576
			Koylionjarvi	Chironomid_littoral	Ter	0.168133	0.255481	0.293441	0.12576
			Koylionjarvi	Chironomid_Profundal	Aq	0.217128	0.303149	0.349406	0.12576
			Koylionjarvi	Chironomid_Profundal	Ter	0.756602	0.825599	0.849396	0.12576
			Koylionjarvi	Cladocera	Aq	0.693264	0.788839	0.826642	0.12576
			Koylionjarvi	Cladocera	Ter	0.274091	0.369769	0.409108	0.12576
			Koylionjarvi	Copepods	Aq	0.99085	0.999423	0.999858	0.12576
			Koylionjarvi	Copepods	Ter	0.00419906	0.0342394	0.0598122	0.12576
			Koylionjarvi	Perch_large	Aq	0.91942	0.957232	0.968542	0.12576
			Koylionjarvi	Perch_large	Ter	0.0655199	0.114048	0.139456	0.12576
			Koylionjarvi	Perch_medium	Aq	0.951607	0.975194	0.982227	0.12576
			Koylionjarvi	Perch_medium	Ter	0.0392349	0.0713983	0.0914788	0.12576
			Koylionjarvi	Perch_small	Aq	0.99134	0.997634	0.998798	0.12576
			Koylionjarvi	Perch_small	Ter	0.00599719	0.016612	0.0245223	0.12576
			Koylionjarvi	Pike	Aq	0.834152	0.91244	0.935385	0.12576
			Koylionjarvi	Pike	Ter	0.13613	0.236017	0.289815	0.12576
			Koylionjarvi	Roach_large	Aq	0.961827	0.984024	0.990002	0.12576
			Koylionjarvi	Roach_large	Ter	0.0291924	0.0616181	0.0797262	0.12576
			Koylionjarvi	Roach_small	Aq	0.976124	0.994535	0.997463	0.12576
			Koylionjarvi	Roach_small	Ter	0.016287	0.046755	0.0635425	0.12576
			Koylionjarvi	Ruffe	Aq	0.726994	0.807939	0.838458	0.12576
			Koylionjarvi	Ruffe	Ter	0.246039	0.32707	0.360101	0.12576
			Koylionjarvi	Smelt	Aq	0.996507	0.999574	0.999905	0.12576
			Koylionjarvi	Smelt	Ter	0.0019332	0.00870326	0.0142566	0.12576
			Kuhajarvi	Asellus_littoral	Aq	0.625315	0.771778	0.831602	0.147903
			Kuhajarvi	Asellus_littoral	Ter	0.324877	0.472266	0.535651	0.147903
			Kuhajarvi	Bulk_BMI_littoral	Aq	0.787458	0.88796	0.922458	0.147903
			Kuhajarvi	Bulk_BMI_littoral	Ter	0.175375	0.293817	0.351258	0.147903
			Kuhajarvi	Bulk_BMI_profundal	Aq	0.674775	0.818234	0.873499	0.147903
			Kuhajarvi	Bulk_BMI_profundal	Ter	0.276847	0.432912	0.514301	0.147903
			Kuhajarvi	Bulk_ZPL	Aq	0.976777	0.99176	0.995457	0.147903
			Kuhajarvi	Bulk_ZPL	Ter	0.0172491	0.0420349	0.0599076	0.147903
			Kuhajarvi	Chironomid_littoral	Aq	0.973163	0.990409	0.994215	0.147903
			Kuhajarvi	Chironomid_littoral	Ter	0.0195671	0.0498005	0.0710405	0.147903
			Kuhajarvi	Chironomid_Profundal	Aq	0.699959	0.840074	0.890861	0.147903
			Kuhajarvi	Chironomid_Profundal	Ter	0.247731	0.403755	0.473957	0.147903
			Kuhajarvi	Cladocera	Aq	0.907236	0.960113	0.975151	0.147903
			Kuhajarvi	Cladocera	Ter	0.0724113	0.145605	0.191721	0.147903
			Kuhajarvi	Copepods	Aq	0.998257	0.999938	0.999988	0.147903
			Kuhajarvi	Copepods	Ter	0.000624118	0.0101549	0.0234136	0.147903
			Kuhajarvi	Perch_large	Aq	0.992537	0.99758	0.998606	0.147903
			Kuhajarvi	Perch_large	Ter	0.0051637	0.0145992	0.022019	0.147903
			Kuhajarvi	Perch_medium	Aq	0.994717	0.998261	0.99902	0.147903
			Kuhajarvi	Perch_medium	Ter	0.0037183	0.0100256	0.0154321	0.147903
			Kuhajarvi	Perch_small	Aq	0.999303	0.99989	0.99996	0.147903
			Kuhajarvi	Perch_small	Ter	0.000392413	0.00184068	0.00325679	0.147903
			Kuhajarvi	Pike	Aq	0.977796	0.992786	0.99602	0.147903
			Kuhajarvi	Pike	Ter	0.0155428	0.0459825	0.0753092	0.147903
			Kuhajarvi	Roach_large	Aq	0.995586	0.998888	0.99944	0.147903
			Kuhajarvi	Roach_large	Ter	0.00280318	0.00974972	0.0148187	0.147903
			Kuhajarvi	Roach_small	Aq	0.997244	0.999622	0.999883	0.147903
			Kuhajarvi	Roach_small	Ter	0.00158987	0.00719023	0.0122944	0.147903
			Kuhajarvi	Ruffe	Aq	0.937333	0.972804	0.98234	0.147903
			Kuhajarvi	Ruffe	Ter	0.0482834	0.0994694	0.13499	0.147903
			Kuontijarvi	Asellus_littoral	Aq	0.630042	0.767475	0.827686	0.0957027
			Kuontijarvi	Asellus_littoral	Ter	0.324922	0.464134	0.528894	0.0957027
			Kuontijarvi	Bulk_BMI_littoral	Aq	0.779478	0.873626	0.909633	0.0957027
			Kuontijarvi	Bulk_BMI_littoral	Ter	0.188511	0.293359	0.348395	0.0957027
			Kuontijarvi	Bulk_BMI_profundal	Aq	0.536108	0.695353	0.771121	0.0957027
			Kuontijarvi	Bulk_BMI_profundal	Ter	0.414246	0.563994	0.626723	0.0957027
			Kuontijarvi	Bulk_ZPL	Aq	0.950733	0.97602	0.983743	0.0957027
			Kuontijarvi	Bulk_ZPL	Ter	0.0398632	0.0749555	0.0959736	0.0957027
			Kuontijarvi	Chironomid_littoral	Aq	0.858898	0.925894	0.94686	0.0957027
			Kuontijarvi	Chironomid_littoral	Ter	0.117368	0.198494	0.242052	0.0957027
			Kuontijarvi	Chironomid_Profundal	Aq	0.304483	0.46585	0.563504	0.0957027
			Kuontijarvi	Chironomid_Profundal	Ter	0.649386	0.786493	0.828275	0.0957027
			Kuontijarvi	Cladocera	Aq	0.897583	0.947058	0.964099	0.0957027
			Kuontijarvi	Cladocera	Ter	0.0840191	0.144027	0.180787	0.0957027
			Kuontijarvi	Copepods	Aq	0.997135	0.999739	0.999932	0.0957027
			Kuontijarvi	Copepods	Ter	0.00143934	0.00811342	0.0134315	0.0957027
			Kuontijarvi	Perch_large	Aq	0.922301	0.961044	0.972133	0.0957027
			Kuontijarvi	Perch_large	Ter	0.0630137	0.114283	0.144208	0.0957027
			Kuontijarvi	Perch_medium	Aq	0.963522	0.982603	0.988608	0.0957027
			Kuontijarvi	Perch_medium	Ter	0.0293895	0.0563109	0.0742899	0.0957027
			Kuontijarvi	Perch_small	Aq	0.991028	0.996653	0.997945	0.0957027
			Kuontijarvi	Perch_small	Ter	0.00674883	0.0156644	0.0215622	0.0957027
			Kuontijarvi	Pike	Aq	0.887968	0.94352	0.961398	0.0957027
			Kuontijarvi	Pike	Ter	0.0913734	0.164477	0.210448	0.0957027
			Kuontijarvi	Roach_large	Aq	0.974165	0.988612	0.992679	0.0957027
			Kuontijarvi	Roach_large	Ter	0.0205295	0.0423249	0.0557029	0.0957027
			Majajarvi	Asellus_littoral	Aq	0.237511	0.33449	0.383691	0.0628398
			Majajarvi	Asellus_littoral	Ter	0.733788	0.814841	0.846145	0.0628398
			Majajarvi	Bulk_BMI_littoral	Aq	0.382077	0.488044	0.540163	0.0628398
			Majajarvi	Bulk_BMI_littoral	Ter	0.584368	0.680324	0.723517	0.0628398
			Majajarvi	Bulk_ZPL	Aq	0.675109	0.770455	0.806424	0.0628398
			Majajarvi	Bulk_ZPL	Ter	0.290193	0.393219	0.44024	0.0628398
			Majajarvi	Chironomid_littoral	Aq	0.263644	0.360412	0.409854	0.0628398
			Majajarvi	Chironomid_littoral	Ter	0.706581	0.79624	0.834811	0.0628398
			Majajarvi	Cladocera	Aq	0.595454	0.702307	0.748865	0.0628398
			Majajarvi	Cladocera	Ter	0.366555	0.478459	0.529517	0.0628398
			Majajarvi	Copepods	Aq	0.977295	0.997275	0.999174	0.0628398
			Majajarvi	Copepods	Ter	0.0129966	0.0537818	0.0820784	0.0628398
			Majajarvi	Perch_large	Aq	0.31597	0.410721	0.456118	0.0628398
			Majajarvi	Perch_large	Ter	0.653797	0.738644	0.77316	0.0628398
			Majajarvi	Perch_small	Aq	0.787013	0.863241	0.892626	0.0628398
			Majajarvi	Perch_small	Ter	0.185821	0.270766	0.310776	0.0628398
			Majajarvi	Pike	Aq	0.323716	0.435089	0.491439	0.0628398
			Majajarvi	Pike	Ter	0.641918	0.74134	0.777152	0.0628398
			Niemisjarvi	Asellus_littoral	Aq	0.330731	0.419199	0.461816	0.0873181
			Niemisjarvi	Asellus_littoral	Ter	0.642419	0.717785	0.747504	0.0873181
			Niemisjarvi	Bleak	Aq	0.809401	0.868297	0.889388	0.0873181
			Niemisjarvi	Bleak	Ter	0.169612	0.233709	0.265832	0.0873181
			Niemisjarvi	Bulk_BMI_littoral	Aq	0.504287	0.595252	0.637641	0.0873181
			Niemisjarvi	Bulk_BMI_littoral	Ter	0.465444	0.5515	0.587908	0.0873181
			Niemisjarvi	Bulk_BMI_profundal	Aq	0.234571	0.310772	0.35198	0.0873181
			Niemisjarvi	Bulk_BMI_profundal	Ter	0.742177	0.808731	0.83255	0.0873181
			Niemisjarvi	Bulk_ZPL	Aq	0.829564	0.882665	0.904644	0.0873181
			Niemisjarvi	Bulk_ZPL	Ter	0.151587	0.209309	0.2355	0.0873181
			Niemisjarvi	Chironomid_littoral	Aq	0.570481	0.664914	0.706904	0.0873181
			Niemisjarvi	Chironomid_littoral	Ter	0.39978	0.491005	0.534224	0.0873181
			Niemisjarvi	Chironomid_Profundal	Aq	0.0873048	0.132669	0.156988	0.0873181
			Niemisjarvi	Chironomid_Profundal	Ter	0.896981	0.939212	0.953642	0.0873181
			Niemisjarvi	Perch_large	Aq	0.701513	0.772837	0.80545	0.0873181
			Niemisjarvi	Perch_large	Ter	0.274795	0.350575	0.384135	0.0873181
			Niemisjarvi	Perch_medium	Aq	0.84756	0.894364	0.912876	0.0873181
			Niemisjarvi	Perch_medium	Ter	0.13662	0.188313	0.213227	0.0873181
			Niemisjarvi	Perch_small	Aq	0.953229	0.976157	0.983085	0.0873181
			Niemisjarvi	Perch_small	Ter	0.0380154	0.0658831	0.0818653	0.0873181
			Niemisjarvi	Pike	Aq	0.636624	0.718365	0.75531	0.0873181
			Niemisjarvi	Pike	Ter	0.337285	0.415766	0.449158	0.0873181
			Niemisjarvi	Roach_large	Aq	0.888759	0.928525	0.944565	0.0873181
			Niemisjarvi	Roach_large	Ter	0.0973371	0.144471	0.164474	0.0873181
			Niemisjarvi	Roach_small	Aq	0.932595	0.971632	0.984452	0.0873181
			Niemisjarvi	Roach_small	Ter	0.0539273	0.102543	0.128133	0.0873181
			Niemisjarvi	Ruffe	Aq	0.650073	0.721775	0.756827	0.0873181
			Niemisjarvi	Ruffe	Ter	0.325483	0.396605	0.426281	0.0873181
			Paajarvi	Asellus_littoral	Aq	0.661044	0.755432	0.798341	0.106559
			Paajarvi	Asellus_littoral	Ter	0.30818	0.402229	0.439569	0.106559
			Paajarvi	Bulk_BMI_littoral	Aq	0.803222	0.86828	0.896315	0.106559
			Paajarvi	Bulk_BMI_littoral	Ter	0.174635	0.24164	0.272059	0.106559
			Paajarvi	Bulk_BMI_profundal	Aq	0.602317	0.698962	0.744394	0.106559
			Paajarvi	Bulk_BMI_profundal	Ter	0.367832	0.455028	0.49057	0.106559
			Paajarvi	Bulk_ZPL	Aq	0.962654	0.979674	0.984755	0.106559
			Paajarvi	Bulk_ZPL	Ter	0.0311681	0.0508205	0.0601919	0.106559
			Paajarvi	Chironomid_littoral	Aq	0.910832	0.947227	0.959988	0.106559
			Paajarvi	Chironomid_littoral	Ter	0.0760288	0.121082	0.146993	0.106559
			Paajarvi	Chironomid_Profundal	Aq	0.415408	0.535484	0.596202	0.106559
			Paajarvi	Chironomid_Profundal	Ter	0.546492	0.651532	0.693702	0.106559
			Paajarvi	Cladocera	Aq	0.912497	0.945706	0.957502	0.106559
			Paajarvi	Cladocera	Ter	0.0753563	0.114581	0.131825	0.106559
			Paajarvi	Copepods	Aq	0.997729	0.999808	0.999946	0.106559
			Paajarvi	Copepods	Ter	0.00111985	0.0070661	0.0116026	0.106559
			Paajarvi	Perch_large	Aq	0.957405	0.976161	0.982246	0.106559
			Paajarvi	Perch_large	Ter	0.0356831	0.0577927	0.0693715	0.106559
			Paajarvi	Perch_medium	Aq	0.978411	0.988403	0.991352	0.106559
			Paajarvi	Perch_medium	Ter	0.0176829	0.0304495	0.0380421	0.106559
			Paajarvi	Perch_small	Aq	0.995331	0.998315	0.99909	0.106559
			Paajarvi	Perch_small	Ter	0.00345917	0.00784814	0.0107249	0.106559
			Paajarvi	Roach_large	Aq	0.984226	0.992336	0.994787	0.106559
			Paajarvi	Roach_large	Ter	0.012473	0.0240438	0.0305821	0.106559
			Paajarvi	Ruffe	Aq	0.906126	0.939865	0.952697	0.106559
			Paajarvi	Ruffe	Ter	0.0813167	0.120116	0.136853	0.106559
			Paajarvi	Smelt	Aq	0.998557	0.999814	0.999956	0.106559
			Paajarvi	Smelt	Ter	0.000810926	0.00325786	0.00511631	0.106559
			Paajarvi	Vendace	Aq	0.983354	0.994491	0.997144	0.106559
			Paajarvi	Vendace	Ter	0.0118962	0.0302355	0.041689	0.106559
			Pankajarvi	Asellus_littoral	Aq	0.239195	0.323464	0.362163	0.0822083
			Pankajarvi	Asellus_littoral	Ter	0.734155	0.806963	0.828942	0.0822083
			Pankajarvi	Bleak	Aq	0.697656	0.780324	0.815074	0.0822083
			Pankajarvi	Bleak	Ter	0.272201	0.359699	0.39666	0.0822083
			Pankajarvi	Bulk_BMI_littoral	Aq	0.390836	0.485376	0.532857	0.0822083
			Pankajarvi	Bulk_BMI_littoral	Ter	0.579154	0.663358	0.694923	0.0822083
			Pankajarvi	Bulk_BMI_profundal	Aq	0.155054	0.21827	0.251301	0.0822083
			Pankajarvi	Bulk_BMI_profundal	Ter	0.825904	0.879474	0.897226	0.0822083
			Pankajarvi	Bulk_ZPL	Aq	0.744068	0.813179	0.844862	0.0822083
			Pankajarvi	Bulk_ZPL	Ter	0.232633	0.306682	0.343271	0.0822083
			Pankajarvi	Chaoborus	Aq	0.909133	0.974275	0.993975	0.0822083
			Pankajarvi	Chaoborus	Ter	0.0692726	0.140242	0.172412	0.0822083
			Pankajarvi	Chironomid_littoral	Aq	0.412796	0.513879	0.560588	0.0822083
			Pankajarvi	Chironomid_littoral	Ter	0.553855	0.645892	0.685148	0.0822083
			Pankajarvi	Chironomid_Profundal	Aq	0.0486209	0.0807792	0.0974399	0.0822083
			Pankajarvi	Chironomid_Profundal	Ter	0.941782	0.968076	0.975856	0.0822083
			Pankajarvi	Copepods	Aq	0.982017	0.99783	0.9994	0.0822083
			Pankajarvi	Copepods	Ter	0.0100747	0.0440569	0.0709636	0.0822083
			Pankajarvi	Perch_large	Aq	0.540427	0.625291	0.665638	0.0822083
			Pankajarvi	Perch_large	Ter	0.432249	0.513701	0.549252	0.0822083
			Pankajarvi	Perch_medium	Aq	0.744417	0.8139	0.844161	0.0822083
			Pankajarvi	Perch_medium	Ter	0.232556	0.303799	0.339957	0.0822083
			Pankajarvi	Perch_small	Aq	0.910073	0.94965	0.963367	0.0822083
			Pankajarvi	Perch_small	Ter	0.0757937	0.122179	0.149633	0.0822083
			Pankajarvi	Pike	Aq	0.486869	0.573819	0.614005	0.0822083
			Pankajarvi	Pike	Ter	0.484269	0.570354	0.606219	0.0822083
			Pankajarvi	Roach_large	Aq	0.808219	0.872292	0.897337	0.0822083
			Pankajarvi	Roach_large	Ter	0.169365	0.238236	0.272954	0.0822083
			Pankajarvi	Roach_small	Aq	0.879609	0.944565	0.970303	0.0822083
			Pankajarvi	Roach_small	Ter	0.0969674	0.170937	0.207538	0.0822083
			Pankajarvi	Ruffe	Aq	0.526133	0.606783	0.644734	0.0822083
			Pankajarvi	Ruffe	Ter	0.447868	0.5287	0.564703	0.0822083
			Pesosjarvi	Bulk_BMI_littoral	Aq	0.49631	0.601518	0.650074	0.0662382
			Pesosjarvi	Bulk_BMI_littoral	Ter	0.468049	0.570302	0.618555	0.0662382
			Pesosjarvi	Bulk_BMI_profundal	Aq	0.190648	0.288615	0.341291	0.0662382
			Pesosjarvi	Bulk_BMI_profundal	Ter	0.779973	0.859517	0.889583	0.0662382
			Pesosjarvi	Bulk_ZPL	Aq	0.777684	0.849771	0.876829	0.0662382
			Pesosjarvi	Bulk_ZPL	Ter	0.19697	0.279622	0.321737	0.0662382
			Pesosjarvi	Chironomid_littoral	Aq	0.387706	0.501869	0.561125	0.0662382
			Pesosjarvi	Chironomid_littoral	Ter	0.57686	0.682927	0.7271	0.0662382
			Pesosjarvi	Chironomid_Profundal	Aq	0.0441979	0.0876559	0.11625	0.0662382
			Pesosjarvi	Chironomid_Profundal	Ter	0.943749	0.973854	0.982002	0.0662382
			Pesosjarvi	Cladocera	Aq	0.702825	0.79005	0.825445	0.0662382
			Pesosjarvi	Cladocera	Ter	0.268889	0.357167	0.399312	0.0662382
			Pesosjarvi	Copepods	Aq	0.986006	0.998375	0.999495	0.0662382
			Pesosjarvi	Copepods	Ter	0.00793983	0.0322095	0.0496963	0.0662382
			Pesosjarvi	Perch_large	Aq	0.461407	0.56943	0.620159	0.0662382
			Pesosjarvi	Perch_large	Ter	0.505965	0.604107	0.640563	0.0662382
			Pesosjarvi	Perch_medium	Aq	0.708415	0.797765	0.835752	0.0662382
			Pesosjarvi	Perch_medium	Ter	0.259925	0.354893	0.39764	0.0662382
			Pusulanjarvi	Asellus_littoral	Aq	0.382155	0.486437	0.539881	0.13009
			Pusulanjarvi	Asellus_littoral	Ter	0.583926	0.675814	0.722155	0.13009
			Pusulanjarvi	Bleak	Aq	0.950788	0.97671	0.98474	0.13009
			Pusulanjarvi	Bleak	Ter	0.0396717	0.0749491	0.0940229	0.13009
			Pusulanjarvi	Bulk_BMI_littoral	Aq	0.574038	0.675385	0.721981	0.13009
			Pusulanjarvi	Bulk_BMI_littoral	Ter	0.395847	0.487314	0.525959	0.13009
			Pusulanjarvi	Bulk_BMI_profundal	Aq	0.386743	0.493955	0.549634	0.13009
			Pusulanjarvi	Bulk_BMI_profundal	Ter	0.580917	0.677976	0.718799	0.13009
			Pusulanjarvi	Bulk_ZPL	Aq	0.920083	0.961185	0.975108	0.13009
			Pusulanjarvi	Bulk_ZPL	Ter	0.064438	0.11568	0.140288	0.13009
			Pusulanjarvi	Chaoborus	Aq	0.993959	0.99877	0.999608	0.13009
			Pusulanjarvi	Chaoborus	Ter	0.00379352	0.0137008	0.020329	0.13009
			Pusulanjarvi	Chironomid_littoral	Aq	0.877226	0.936923	0.954478	0.13009
			Pusulanjarvi	Chironomid_littoral	Ter	0.100302	0.182003	0.223235	0.13009
			Pusulanjarvi	Chironomid_Profundal	Aq	0.32783	0.443509	0.505425	0.13009
			Pusulanjarvi	Chironomid_Profundal	Ter	0.63878	0.734185	0.771316	0.13009
			Pusulanjarvi	Cladocera	Aq	0.775698	0.862001	0.895036	0.13009
			Pusulanjarvi	Cladocera	Ter	0.195215	0.29214	0.333756	0.13009
			Pusulanjarvi	Copepods	Aq	0.994115	0.999684	0.99992	0.13009
			Pusulanjarvi	Copepods	Ter	0.00246184	0.0231525	0.0455418	0.13009
			Pusulanjarvi	Perch_large	Aq	0.955191	0.978758	0.985757	0.13009
			Pusulanjarvi	Perch_large	Ter	0.0355481	0.0708337	0.0883588	0.13009
			Pusulanjarvi	Perch_medium	Aq	0.972393	0.98704	0.991359	0.13009
			Pusulanjarvi	Perch_medium	Ter	0.0218641	0.0436418	0.0561769	0.13009
			Pusulanjarvi	Perch_small	Aq	0.995412	0.998829	0.999466	0.13009
			Pusulanjarvi	Perch_small	Ter	0.00308111	0.00952084	0.0145724	0.13009
			Pusulanjarvi	Pike	Aq	0.897073	0.951724	0.966921	0.13009
			Pusulanjarvi	Pike	Ter	0.080854	0.159897	0.203141	0.13009
			Pusulanjarvi	Roach_large	Aq	0.977824	0.991801	0.994824	0.13009
			Pusulanjarvi	Roach_large	Ter	0.0164467	0.0373814	0.0504792	0.13009
			Pusulanjarvi	Roach_small	Aq	0.986411	0.997113	0.998794	0.13009
			Pusulanjarvi	Roach_small	Ter	0.00896823	0.0278129	0.0414846	0.13009
			Pusulanjarvi	Ruffe	Aq	0.810466	0.879493	0.907886	0.13009
			Pusulanjarvi	Ruffe	Ter	0.16519	0.241135	0.274372	0.13009
			Pusulanjarvi	Smelt	Aq	0.998068	0.999781	0.999943	0.13009
			Pusulanjarvi	Smelt	Ter	0.00106646	0.00514363	0.00880023	0.13009
			Pyhajarvi	Asellus_littoral	Aq	0.510754	0.684897	0.766688	0.192862
			Pyhajarvi	Asellus_littoral	Ter	0.43585	0.585038	0.651193	0.192862
			Pyhajarvi	Bleak	Aq	0.995385	0.99907	0.999614	0.192862
			Pyhajarvi	Bleak	Ter	0.00290277	0.0115431	0.0191859	0.192862
			Pyhajarvi	Bulk_BMI_littoral	Aq	0.706648	0.85437	0.908353	0.192862
			Pyhajarvi	Bulk_BMI_littoral	Ter	0.245839	0.390809	0.447267	0.192862
			Pyhajarvi	Bulk_BMI_profundal	Aq	0.688584	0.817472	0.875199	0.192862
			Pyhajarvi	Bulk_BMI_profundal	Ter	0.26845	0.401783	0.460695	0.192862
			Pyhajarvi	Bulk_ZPL	Aq	0.981098	0.995404	0.997902	0.192862
			Pyhajarvi	Bulk_ZPL	Ter	0.0125615	0.0429456	0.0646423	0.192862
			Pyhajarvi	Cladocera	Aq	0.867117	0.956876	0.976145	0.192862
			Pyhajarvi	Cladocera	Ter	0.0945088	0.228426	0.299227	0.192862
			Pyhajarvi	Copepods	Aq	0.998007	0.999978	0.999997	0.192862
			Pyhajarvi	Copepods	Ter	0.000458041	0.022779	0.0816063	0.192862
			Pyhajarvi	Perch_large	Aq	0.998531	0.999687	0.999851	0.192862
			Pyhajarvi	Perch_large	Ter	0.000908369	0.00389873	0.0072738	0.192862
			Pyhajarvi	Perch_medium	Aq	0.998464	0.999645	0.999853	0.192862
			Pyhajarvi	Perch_medium	Ter	0.000935823	0.00395455	0.00725836	0.192862
			Pyhajarvi	Perch_small	Aq	0.999882	0.999992	0.999998	0.192862
			Pyhajarvi	Perch_small	Ter	5.32641e-05	0.00049516	0.00117064	0.192862
			Pyhajarvi	Pike	Aq	0.9913	0.998423	0.999346	0.192862
			Pyhajarvi	Pike	Ter	0.00487135	0.0264573	0.0512071	0.192862
			Pyhajarvi	Roach_large	Aq	0.998519	0.999801	0.999925	0.192862
			Pyhajarvi	Roach_large	Ter	0.00080443	0.0044338	0.00851942	0.192862
			Pyhajarvi	Roach_small	Aq	0.999007	0.999943	0.999989	0.192862
			Pyhajarvi	Roach_small	Ter	0.000446593	0.00415248	0.00965283	0.192862
			Pyhajarvi	Ruffe	Aq	0.945795	0.981471	0.989294	0.192862
			Pyhajarvi	Ruffe	Ter	0.0384107	0.0939422	0.127296	0.192862
			Pyhajarvi	Smelt	Aq	0.999851	0.999996	0.999999	0.192862
			Pyhajarvi	Smelt	Ter	4.94485e-05	0.000967739	0.00349303	0.192862
			Ruokojarvi	Asellus_littoral	Aq	0.262521	0.368678	0.426111	0.0838006
			Ruokojarvi	Asellus_littoral	Ter	0.707396	0.791787	0.819993	0.0838006
			Ruokojarvi	Bleak	Aq	0.734707	0.822025	0.860778	0.0838006
			Ruokojarvi	Bleak	Ter	0.236451	0.330385	0.369303	0.0838006
			Ruokojarvi	Bulk_BMI_littoral	Aq	0.422109	0.538654	0.599285	0.0838006
			Ruokojarvi	Bulk_BMI_littoral	Ter	0.541942	0.643583	0.684892	0.0838006
			Ruokojarvi	Bulk_BMI_profundal	Aq	0.174327	0.258928	0.309817	0.0838006
			Ruokojarvi	Bulk_BMI_profundal	Ter	0.800447	0.8675	0.889996	0.0838006
			Ruokojarvi	Bulk_ZPL	Aq	0.771019	0.8442	0.874868	0.0838006
			Ruokojarvi	Bulk_ZPL	Ter	0.203499	0.282355	0.317084	0.0838006
			Ruokojarvi	Chaoborus	Aq	0.925342	0.978299	0.994771	0.0838006
			Ruokojarvi	Chaoborus	Ter	0.0559604	0.116822	0.146965	0.0838006
			Ruokojarvi	Chironomid_Profundal	Aq	0.0570899	0.103654	0.132915	0.0838006
			Ruokojarvi	Chironomid_Profundal	Ter	0.930556	0.962606	0.971061	0.0838006
			Ruokojarvi	Cladocera	Aq	0.642474	0.743382	0.789217	0.0838006
			Ruokojarvi	Cladocera	Ter	0.324729	0.422999	0.466881	0.0838006
			Ruokojarvi	Copepods	Aq	0.984492	0.998254	0.999493	0.0838006
			Ruokojarvi	Copepods	Ter	0.00872383	0.0387256	0.0591719	0.0838006
			Ruokojarvi	Perch_large	Aq	0.587213	0.69419	0.745088	0.0838006
			Ruokojarvi	Perch_large	Ter	0.376515	0.47571	0.516649	0.0838006
			Ruokojarvi	Perch_medium	Aq	0.77641	0.8536	0.882569	0.0838006
			Ruokojarvi	Perch_medium	Ter	0.195498	0.27565	0.314677	0.0838006
			Ruokojarvi	Perch_small	Aq	0.926956	0.961188	0.972924	0.0838006
			Ruokojarvi	Perch_small	Ter	0.0605822	0.105328	0.126609	0.0838006
			Ruokojarvi	Pike	Aq	0.526688	0.643829	0.702401	0.0838006
			Ruokojarvi	Pike	Ter	0.435099	0.541419	0.581938	0.0838006
			Ruokojarvi	Roach_large	Aq	0.834182	0.898811	0.923116	0.0838006
			Ruokojarvi	Roach_large	Ter	0.141722	0.21386	0.245874	0.0838006
			Ruokojarvi	Roach_small	Aq	0.899259	0.957036	0.977324	0.0838006
			Ruokojarvi	Roach_small	Ter	0.0800972	0.152122	0.193827	0.0838006
			Ruokojarvi	Ruffe	Aq	0.559442	0.665445	0.716798	0.0838006
			Ruokojarvi	Ruffe	Ter	0.40605	0.504827	0.546548	0.0838006
			Ruokojarvi	Smelt	Aq	0.981506	0.998132	0.999565	0.0838006
			Ruokojarvi	Smelt	Ter	0.00961528	0.0444981	0.0662367	0.0838006
			Saaksjarvi	Asellus_littoral	Aq	0.507996	0.588272	0.626621	0.0944476
			Saaksjarvi	Asellus_littoral	Ter	0.466256	0.543502	0.580205	0.0944476
			Saaksjarvi	Bulk_BMI_littoral	Aq	0.678185	0.757091	0.788688	0.0944476
			Saaksjarvi	Bulk_BMI_littoral	Ter	0.294635	0.373281	0.409652	0.0944476
			Saaksjarvi	Bulk_BMI_profundal	Aq	0.410624	0.492141	0.532215	0.0944476
			Saaksjarvi	Bulk_BMI_profundal	Ter	0.565097	0.643714	0.678981	0.0944476
			Saaksjarvi	Bulk_ZPL	Aq	0.918124	0.948138	0.958188	0.0944476
			Saaksjarvi	Bulk_ZPL	Ter	0.0711623	0.105517	0.122395	0.0944476
			Saaksjarvi	Chironomid_littoral	Aq	0.777194	0.843602	0.868592	0.0944476
			Saaksjarvi	Chironomid_littoral	Ter	0.199002	0.270758	0.303148	0.0944476
			Saaksjarvi	Chironomid_Profundal	Aq	0.20381	0.26749	0.295971	0.0944476
			Saaksjarvi	Chironomid_Profundal	Ter	0.776286	0.838419	0.867651	0.0944476
			Saaksjarvi	Cladocera	Aq	0.841007	0.888584	0.905765	0.0944476
			Saaksjarvi	Cladocera	Ter	0.141759	0.196597	0.222736	0.0944476
			Saaksjarvi	Copepods	Aq	0.995075	0.999486	0.999872	0.0944476
			Saaksjarvi	Copepods	Ter	0.00266395	0.0135663	0.0208728	0.0944476
			Saaksjarvi	Perch_large	Aq	0.871066	0.912952	0.927575	0.0944476
			Saaksjarvi	Perch_large	Ter	0.113878	0.163685	0.190906	0.0944476
			Saaksjarvi	Perch_medium	Aq	0.937438	0.960933	0.968816	0.0944476
			Saaksjarvi	Perch_medium	Ter	0.0544062	0.0818005	0.0985274	0.0944476
			Saaksjarvi	Perch_small	Aq	0.983789	0.992615	0.995076	0.0944476
			Saaksjarvi	Perch_small	Ter	0.0128399	0.024881	0.0321886	0.0944476
			Saaksjarvi	Pike	Aq	0.820266	0.877251	0.895909	0.0944476
			Saaksjarvi	Pike	Ter	0.158581	0.226639	0.262839	0.0944476
			Saaksjarvi	Roach_large	Aq	0.954845	0.974354	0.980308	0.0944476
			Saaksjarvi	Roach_large	Ter	0.0380902	0.0631191	0.0772208	0.0944476
			Saaksjarvi	Roach_small	Aq	0.973103	0.989669	0.994579	0.0944476
			Saaksjarvi	Roach_small	Ter	0.0204948	0.0431263	0.0553662	0.0944476
			Saaksjarvi	Ruffe	Aq	0.809625	0.861433	0.881649	0.0944476
			Saaksjarvi	Ruffe	Ter	0.170845	0.231486	0.26333	0.0944476
			Saaskjarvi	Asellus_littoral	Aq	0.357364	0.463172	0.51386	0.153594
			Saaskjarvi	Asellus_littoral	Ter	0.608556	0.705053	0.744884	0.153594
			Saaskjarvi	Bleak	Aq	0.971487	0.989873	0.994217	0.153594
			Saaskjarvi	Bleak	Ter	0.0207435	0.0495085	0.0693195	0.153594
			Saaskjarvi	Bulk_BMI_littoral	Aq	0.555799	0.665387	0.712242	0.153594
			Saaskjarvi	Bulk_BMI_littoral	Ter	0.409176	0.510446	0.556989	0.153594
			Saaskjarvi	Bulk_BMI_profundal	Aq	0.423229	0.548783	0.612523	0.153594
			Saaskjarvi	Bulk_BMI_profundal	Ter	0.538753	0.652945	0.698352	0.153594
			Saaskjarvi	Bulk_ZPL	Aq	0.936261	0.974032	0.985076	0.153594
			Saaskjarvi	Bulk_ZPL	Ter	0.0491338	0.101234	0.132325	0.153594
			Saaskjarvi	Chaoborus	Aq	0.997489	0.999676	0.999903	0.153594
			Saaskjarvi	Chaoborus	Ter	0.0014134	0.00756094	0.0135388	0.153594
			Saaskjarvi	Chironomid_littoral	Aq	0.933429	0.972744	0.982304	0.153594
			Saaskjarvi	Chironomid_littoral	Ter	0.0498193	0.111687	0.146913	0.153594
			Saaskjarvi	Chironomid_Profundal	Aq	0.485117	0.628043	0.697433	0.153594
			Saaskjarvi	Chironomid_Profundal	Ter	0.467906	0.609646	0.671584	0.153594
			Saaskjarvi	Cladocera	Aq	0.763895	0.864073	0.900647	0.153594
			Saaskjarvi	Cladocera	Ter	0.199774	0.30881	0.35803	0.153594
			Saaskjarvi	Copepods	Aq	0.994691	0.999825	0.999964	0.153594
			Saaskjarvi	Copepods	Ter	0.00185641	0.0308182	0.063679	0.153594
			Saaskjarvi	Perch_large	Aq	0.982564	0.993715	0.995927	0.153594
			Saaskjarvi	Perch_large	Ter	0.0127304	0.0325755	0.0475024	0.153594
			Saaskjarvi	Perch_medium	Aq	0.987216	0.995188	0.997017	0.153594
			Saaskjarvi	Perch_medium	Ter	0.00937834	0.0240448	0.0357347	0.153594
			Saaskjarvi	Perch_small	Aq	0.998335	0.99974	0.999909	0.153594
			Saaskjarvi	Perch_small	Ter	0.00094378	0.00434247	0.00795754	0.153594
			Saaskjarvi	Pike	Aq	0.943794	0.981151	0.98823	0.153594
			Saaskjarvi	Pike	Ter	0.0403968	0.10855	0.159386	0.153594
			Saaskjarvi	Roach_large	Aq	0.989033	0.997083	0.998437	0.153594
			Saaskjarvi	Roach_large	Ter	0.00739624	0.0228722	0.0350673	0.153594
			Saaskjarvi	Roach_small	Aq	0.992915	0.99905	0.999705	0.153594
			Saaskjarvi	Roach_small	Ter	0.00418157	0.0190568	0.0304281	0.153594
			Saaskjarvi	Ruffe	Aq	0.842058	0.910329	0.934225	0.153594
			Saaskjarvi	Ruffe	Ter	0.132908	0.212314	0.245213	0.153594
			Saaskjarvi	Smelt	Aq	0.998983	0.999927	0.999981	0.153594
			Saaskjarvi	Smelt	Ter	0.000479365	0.00355558	0.0076345	0.153594
			Suuri-Vahvanen	Asellus_littoral	Aq	0.305322	0.404851	0.455491	0.0802372
			Suuri-Vahvanen	Asellus_littoral	Ter	0.665074	0.749394	0.781775	0.0802372
			Suuri-Vahvanen	Bleak	Aq	0.753845	0.820942	0.850979	0.0802372
			Suuri-Vahvanen	Bleak	Ter	0.222935	0.292783	0.327392	0.0802372
			Suuri-Vahvanen	Bulk_BMI_littoral	Aq	0.472018	0.574218	0.621286	0.0802372
			Suuri-Vahvanen	Bulk_BMI_littoral	Ter	0.494923	0.592346	0.628374	0.0802372
			Suuri-Vahvanen	Bulk_BMI_profundal	Aq	0.199698	0.285038	0.327576	0.0802372
			Suuri-Vahvanen	Bulk_BMI_profundal	Ter	0.775317	0.84473	0.8692	0.0802372
			Suuri-Vahvanen	Bulk_ZPL	Aq	0.79656	0.857464	0.885812	0.0802372
			Suuri-Vahvanen	Bulk_ZPL	Ter	0.182282	0.249877	0.283477	0.0802372
			Suuri-Vahvanen	Chironomid_littoral	Aq	0.478783	0.586856	0.634207	0.0802372
			Suuri-Vahvanen	Chironomid_littoral	Ter	0.484808	0.589444	0.63107	0.0802372
			Suuri-Vahvanen	Chironomid_Profundal	Aq	0.0618489	0.106852	0.136732	0.0802372
			Suuri-Vahvanen	Chironomid_Profundal	Ter	0.925057	0.958835	0.969803	0.0802372
			Suuri-Vahvanen	Cladocera	Aq	0.688067	0.767504	0.801836	0.0802372
			Suuri-Vahvanen	Cladocera	Ter	0.283906	0.367648	0.408169	0.0802372
			Suuri-Vahvanen	Perch_large	Aq	0.60066	0.684442	0.717929	0.0802372
			Suuri-Vahvanen	Perch_large	Ter	0.371555	0.453881	0.489607	0.0802372
			Suuri-Vahvanen	Perch_medium	Aq	0.790685	0.852495	0.876238	0.0802372
			Suuri-Vahvanen	Perch_medium	Ter	0.188068	0.255451	0.286958	0.0802372
			Suuri-Vahvanen	Perch_small	Aq	0.928455	0.9588	0.970566	0.0802372
			Suuri-Vahvanen	Perch_small	Ter	0.0601341	0.0995714	0.118678	0.0802372
			Suuri-Vahvanen	Roach_large	Aq	0.846259	0.898729	0.916852	0.0802372
			Suuri-Vahvanen	Roach_large	Ter	0.13541	0.192873	0.219942	0.0802372
			Suuri-Vahvanen	Roach_small	Aq	0.905152	0.957895	0.977478	0.0802372
			Suuri-Vahvanen	Roach_small	Ter	0.0768018	0.137015	0.167107	0.0802372
			Suuri-Vahvanen	Ruffe	Aq	0.597685	0.682976	0.724282	0.0802372
			Suuri-Vahvanen	Ruffe	Ter	0.372302	0.455736	0.488707	0.0802372
			Suuri-Vahvanen	Smelt	Aq	0.98245	0.99836	0.999662	0.0802372
			Suuri-Vahvanen	Smelt	Ter	0.00890727	0.0438232	0.0633464	0.0802372
			Suuri Jukajarvi	Asellus_littoral	Aq	0.589719	0.696202	0.740401	0.0765238
			Suuri Jukajarvi	Asellus_littoral	Ter	0.377783	0.477444	0.515473	0.0765238
			Suuri Jukajarvi	Bleak	Aq	0.898191	0.937062	0.95154	0.0765238
			Suuri Jukajarvi	Bleak	Ter	0.0883512	0.133002	0.159992	0.0765238
			Suuri Jukajarvi	Bulk_BMI_littoral	Aq	0.74338	0.822027	0.85259	0.0765238
			Suuri Jukajarvi	Bulk_BMI_littoral	Ter	0.229212	0.311777	0.351149	0.0765238
			Suuri Jukajarvi	Bulk_BMI_profundal	Aq	0.443493	0.554756	0.605545	0.0765238
			Suuri Jukajarvi	Bulk_BMI_profundal	Ter	0.52081	0.631437	0.676871	0.0765238
			Suuri Jukajarvi	Bulk_ZPL	Aq	0.922859	0.952611	0.962982	0.0765238
			Suuri Jukajarvi	Bulk_ZPL	Ter	0.0661063	0.102955	0.120415	0.0765238
			Suuri Jukajarvi	Chironomid_littoral	Aq	0.722738	0.816305	0.850011	0.0765238
			Suuri Jukajarvi	Chironomid_littoral	Ter	0.244663	0.343848	0.390002	0.0765238
			Suuri Jukajarvi	Chironomid_Profundal	Aq	0.16263	0.264292	0.311353	0.0765238
			Suuri Jukajarvi	Chironomid_Profundal	Ter	0.807026	0.89136	0.920767	0.0765238
			Suuri Jukajarvi	Cladocera	Aq	0.875237	0.922011	0.937312	0.0765238
			Suuri Jukajarvi	Cladocera	Ter	0.107807	0.160339	0.185226	0.0765238
			Suuri Jukajarvi	Perch_large	Aq	0.80174	0.868929	0.895395	0.0765238
			Suuri Jukajarvi	Perch_large	Ter	0.17598	0.247552	0.278381	0.0765238
			Suuri Jukajarvi	Perch_medium	Aq	0.913767	0.947213	0.958931	0.0765238
			Suuri Jukajarvi	Perch_medium	Ter	0.074364	0.114637	0.134811	0.0765238
			Suuri Jukajarvi	Perch_small	Aq	0.971842	0.984722	0.988906	0.0765238
			Suuri Jukajarvi	Perch_small	Ter	0.0229298	0.0392744	0.0488839	0.0765238
			Suuri Jukajarvi	Roach_large	Aq	0.939918	0.964935	0.973158	0.0765238
			Suuri Jukajarvi	Roach_large	Ter	0.0513427	0.0818215	0.0977046	0.0765238
			Suuri Jukajarvi	Ruffe	Aq	0.818976	0.881638	0.903539	0.0765238
			Suuri Jukajarvi	Ruffe	Ter	0.158924	0.22503	0.254027	0.0765238
			Suuri Jukajarvi	Smelt	Aq	0.993867	0.999458	0.9999	0.0765238
			Suuri Jukajarvi	Smelt	Ter	0.00304188	0.0167705	0.0262039	0.0765238
			Suuri Jukajarvi	Vendace	Aq	0.935944	0.966187	0.976717	0.0765238
			Suuri Jukajarvi	Vendace	Ter	0.0533717	0.0934521	0.114351	0.0765238
			Tottijarvi	Asellus_littoral	Aq	0.473372	0.585738	0.642456	0.130139
			Tottijarvi	Asellus_littoral	Ter	0.490312	0.593706	0.633047	0.130139
			Tottijarvi	Bleak	Aq	0.965736	0.984155	0.989799	0.130139
			Tottijarvi	Bleak	Ter	0.0270038	0.0533417	0.0688607	0.130139
			Tottijarvi	Bulk_BMI_littoral	Aq	0.663317	0.750936	0.790433	0.130139
			Tottijarvi	Bulk_BMI_littoral	Ter	0.306631	0.39102	0.426822	0.130139
			Tottijarvi	Bulk_BMI_profundal	Aq	0.479057	0.589787	0.649739	0.130139
			Tottijarvi	Bulk_BMI_profundal	Ter	0.486378	0.588485	0.634205	0.130139
			Tottijarvi	Bulk_ZPL	Aq	0.944902	0.972618	0.981805	0.130139
			Tottijarvi	Bulk_ZPL	Ter	0.0448646	0.0814193	0.101647	0.130139
			Tottijarvi	Chironomid_littoral	Aq	0.911716	0.956333	0.968317	0.130139
			Tottijarvi	Chironomid_littoral	Ter	0.0710755	0.12666	0.158791	0.130139
			Tottijarvi	Chironomid_Profundal	Aq	0.416214	0.536528	0.595271	0.130139
			Tottijarvi	Chironomid_Profundal	Ter	0.54524	0.650143	0.694289	0.130139
			Tottijarvi	Cladocera	Aq	0.83426	0.898932	0.925128	0.130139
			Tottijarvi	Cladocera	Ter	0.140115	0.218877	0.250761	0.130139
			Tottijarvi	Copepods	Aq	0.996058	0.999781	0.99995	0.130139
			Tottijarvi	Copepods	Ter	0.00168859	0.0160337	0.0313032	0.130139
			Tottijarvi	Perch_large	Aq	0.969107	0.985305	0.989734	0.130139
			Tottijarvi	Perch_large	Ter	0.0245184	0.047485	0.0619029	0.130139
			Tottijarvi	Perch_medium	Aq	0.981088	0.990981	0.993835	0.130139
			Tottijarvi	Perch_medium	Ter	0.0150617	0.0294118	0.0389582	0.130139
			Tottijarvi	Perch_small	Aq	0.996881	0.999193	0.999639	0.130139
			Tottijarvi	Perch_small	Ter	0.00210762	0.00653993	0.00999251	0.130139
			Tottijarvi	Roach_large	Aq	0.984837	0.994188	0.996649	0.130139
			Tottijarvi	Roach_large	Ter	0.0111698	0.0253485	0.0350003	0.130139
			Tottijarvi	Roach_small	Aq	0.99069	0.997982	0.999142	0.130139
			Tottijarvi	Roach_small	Ter	0.00622905	0.0192393	0.0271695	0.130139
			Tottijarvi	Ruffe	Aq	0.863486	0.912016	0.931796	0.130139
			Tottijarvi	Ruffe	Ter	0.119702	0.174687	0.20087	0.130139
			Valkea-Kotinen	Asellus_littoral	Aq	0.292108	0.478443	0.567026	0.0431756
			Valkea-Kotinen	Asellus_littoral	Ter	0.659834	0.787735	0.826751	0.0431756
			Valkea-Kotinen	Bulk_BMI_littoral	Aq	0.445958	0.615028	0.697832	0.0431756
			Valkea-Kotinen	Bulk_BMI_littoral	Ter	0.499604	0.647746	0.705556	0.0431756
			Valkea-Kotinen	Bulk_ZPL	Aq	0.671315	0.809408	0.857421	0.0431756
			Valkea-Kotinen	Bulk_ZPL	Ter	0.277835	0.427185	0.495936	0.0431756
			Valkea-Kotinen	Chaoborus	Aq	0.693492	0.927673	0.990605	0.0431756
			Valkea-Kotinen	Chaoborus	Ter	0.238798	0.42766	0.504105	0.0431756
			Valkea-Kotinen	Chironomid_littoral	Aq	0.19411	0.32108	0.39845	0.0431756
			Valkea-Kotinen	Chironomid_littoral	Ter	0.769054	0.866641	0.897272	0.0431756
			Valkea-Kotinen	Chironomid_Profundal	Aq	0.0183744	0.047935	0.0716467	0.0431756
			Valkea-Kotinen	Chironomid_Profundal	Ter	0.974059	0.991449	0.995091	0.0431756
			Valkea-Kotinen	Perch_medium	Aq	0.470557	0.593931	0.652082	0.0431756
			Valkea-Kotinen	Perch_medium	Ter	0.488784	0.610502	0.66561	0.0431756
			Valkea-Kotinen	Pike	Aq	0.254495	0.400757	0.474953	0.0431756
			Valkea-Kotinen	Pike	Ter	0.698895	0.82776	0.873364	0.0431756
			Vesijarvi	Asellus_littoral	Aq	0.471428	0.596346	0.657133	0.123987
			Vesijarvi	Asellus_littoral	Ter	0.487067	0.6124	0.658973	0.123987
			Vesijarvi	Bleak	Aq	0.958725	0.98057	0.987105	0.123987
			Vesijarvi	Bleak	Ter	0.0330383	0.0625596	0.0812442	0.123987
			Vesijarvi	Bulk_BMI_littoral	Aq	0.655759	0.769106	0.812916	0.123987
			Vesijarvi	Bulk_BMI_littoral	Ter	0.30486	0.426422	0.478055	0.123987
			Vesijarvi	Bulk_BMI_profundal	Aq	0.457773	0.582239	0.643744	0.123987
			Vesijarvi	Bulk_BMI_profundal	Ter	0.503257	0.624163	0.67067	0.123987
			Vesijarvi	Chironomid_littoral	Aq	0.893762	0.94605	0.96201	0.123987
			Vesijarvi	Chironomid_littoral	Ter	0.086625	0.158858	0.208149	0.123987
			Vesijarvi	Chironomid_Profundal	Aq	0.367707	0.490604	0.552493	0.123987
			Vesijarvi	Chironomid_Profundal	Ter	0.593052	0.711353	0.757227	0.123987
			Vesijarvi	Cladocera	Aq	0.830911	0.900647	0.927234	0.123987
			Vesijarvi	Cladocera	Ter	0.142789	0.229212	0.271426	0.123987
			Vesijarvi	Perch_large	Aq	0.958442	0.979827	0.985943	0.123987
			Vesijarvi	Perch_large	Ter	0.0326748	0.0637199	0.0814891	0.123987
			Vesijarvi	Perch_medium	Aq	0.975456	0.988607	0.992169	0.123987
			Vesijarvi	Perch_medium	Ter	0.0190319	0.0385156	0.0494505	0.123987
			Vesijarvi	Roach_large	Aq	0.981273	0.992423	0.995305	0.123987
			Vesijarvi	Roach_large	Ter	0.0140129	0.0316464	0.042676	0.123987
			Vesijarvi	Roach_small	Aq	0.988361	0.99747	0.998812	0.123987
			Vesijarvi	Roach_small	Ter	0.00771479	0.0229403	0.0339912	0.123987
			Vesijarvi	Ruffe	Aq	0.849666	0.910609	0.932752	0.123987
			Vesijarvi	Ruffe	Ter	0.127574	0.203296	0.240999	0.123987
			Vesijarvi	Smelt	Aq	0.99832	0.999803	0.999951	0.123987
			Vesijarvi	Smelt	Ter	0.00092662	0.00433376	0.00686267	0.123987
			Vesijarvi	Vendace	Aq	0.980747	0.995528	0.998094	0.123987
			Vesijarvi	Vendace	Ter	0.0128752	0.0414629	0.0634994	0.123987
			Viippero	Asellus_littoral	Aq	0.212177	0.322913	0.37852	0.0573909
			Viippero	Asellus_littoral	Ter	0.756149	0.843084	0.874455	0.0573909
			Viippero	Bulk_BMI_littoral	Aq	0.350334	0.468094	0.520191	0.0573909
			Viippero	Bulk_BMI_littoral	Ter	0.613933	0.721248	0.762327	0.0573909
			Viippero	Bulk_ZPL	Aq	0.627385	0.730168	0.781157	0.0573909
			Viippero	Bulk_ZPL	Ter	0.336596	0.44908	0.497348	0.0573909
			Viippero	Chaoborus	Aq	0.725238	0.932148	0.988896	0.0573909
			Viippero	Chaoborus	Ter	0.210738	0.381641	0.443545	0.0573909
			Viippero	Chironomid_littoral	Aq	0.20377	0.301894	0.350957	0.0573909
			Viippero	Chironomid_littoral	Ter	0.76677	0.849351	0.8789	0.0573909
			Viippero	Chironomid_Profundal	Aq	0.0187448	0.0411651	0.0564926	0.0573909
			Viippero	Chironomid_Profundal	Ter	0.975514	0.989939	0.993675	0.0573909
			Viippero	Cladocera	Aq	0.560788	0.673964	0.725129	0.0573909
			Viippero	Cladocera	Ter	0.403681	0.513506	0.561692	0.0573909
			Viippero	Copepods	Aq	0.972429	0.996814	0.999059	0.0573909
			Viippero	Copepods	Ter	0.0153993	0.0684028	0.108824	0.0573909
			Viippero	Perch_large	Aq	0.240359	0.318597	0.360863	0.0573909
			Viippero	Perch_large	Ter	0.736427	0.805332	0.834981	0.0573909
			Viippero	Perch_medium	Aq	0.494485	0.587392	0.630929	0.0573909
			Viippero	Perch_medium	Ter	0.47443	0.565452	0.597844	0.0573909
			Viippero	Perch_small	Aq	0.710485	0.805937	0.84636	0.0573909
			Viippero	Perch_small	Ter	0.25874	0.353511	0.405391	0.0573909
			Viippero	Pike	Aq	0.26117	0.358845	0.410027	0.0573909
			Viippero	Pike	Ter	0.709819	0.794941	0.828241	0.0573909
			Viippero	Roach_large	Aq	0.598264	0.698215	0.747351	0.0573909
			Viippero	Roach_large	Ter	0.367917	0.468773	0.506974	0.0573909
			Viippero	Roach_small	Aq	0.718302	0.8609	0.935858	0.0573909
			Viippero	Roach_small	Ter	0.234248	0.37403	0.436965	0.0573909
			Viippero	Ruffe	Aq	0.401226	0.493031	0.539839	0.0573909
			Viippero	Ruffe	Ter	0.570059	0.657092	0.694151	0.0573909
			Viitaanjarvi	Asellus_littoral	Aq	0.344364	0.468617	0.526806	0.0559181
			Viitaanjarvi	Asellus_littoral	Ter	0.617108	0.725115	0.7688	0.0559181
			Viitaanjarvi	Bleak	Aq	0.630463	0.726753	0.767744	0.0559181
			Viitaanjarvi	Bleak	Ter	0.336603	0.428318	0.466573	0.0559181
			Viitaanjarvi	Bulk_BMI_littoral	Aq	0.511022	0.616642	0.660582	0.0559181
			Viitaanjarvi	Bulk_BMI_littoral	Ter	0.454249	0.557764	0.605946	0.0559181
			Viitaanjarvi	Bulk_BMI_profundal	Aq	0.185312	0.275406	0.320887	0.0559181
			Viitaanjarvi	Bulk_BMI_profundal	Ter	0.785586	0.86514	0.892717	0.0559181
			Viitaanjarvi	Bulk_ZPL	Aq	0.761501	0.833883	0.864701	0.0559181
			Viitaanjarvi	Bulk_ZPL	Ter	0.214825	0.293746	0.330599	0.0559181
			Viitaanjarvi	Chaoborus	Aq	0.830654	0.962217	0.994034	0.0559181
			Viitaanjarvi	Chaoborus	Ter	0.12782	0.258417	0.313069	0.0559181
			Viitaanjarvi	Chironomid_littoral	Aq	0.322786	0.434878	0.480768	0.0559181
			Viitaanjarvi	Chironomid_littoral	Ter	0.641069	0.750572	0.791854	0.0559181
			Viitaanjarvi	Chironomid_Profundal	Aq	0.0337584	0.0720632	0.0957661	0.0559181
			Viitaanjarvi	Chironomid_Profundal	Ter	0.955286	0.981216	0.988154	0.0559181
			Viitaanjarvi	Cladocera	Aq	0.711402	0.796727	0.82763	0.0559181
			Viitaanjarvi	Cladocera	Ter	0.259292	0.352088	0.397611	0.0559181
			Viitaanjarvi	Copepods	Aq	0.985365	0.998281	0.999502	0.0559181
			Viitaanjarvi	Copepods	Ter	0.00826721	0.0351341	0.0585988	0.0559181
			Viitaanjarvi	Perch_large	Aq	0.364114	0.447614	0.489771	0.0559181
			Viitaanjarvi	Perch_large	Ter	0.608758	0.689146	0.727056	0.0559181
			Viitaanjarvi	Perch_medium	Aq	0.639046	0.726544	0.760798	0.0559181
			Viitaanjarvi	Perch_medium	Ter	0.332086	0.417518	0.453219	0.0559181
			Viitaanjarvi	Perch_small	Aq	0.816001	0.87804	0.904812	0.0559181
			Viitaanjarvi	Perch_small	Ter	0.16375	0.232306	0.267489	0.0559181
			Viitaanjarvi	Pike	Aq	0.391912	0.503148	0.552496	0.0559181
			Viitaanjarvi	Pike	Ter	0.571453	0.670684	0.710592	0.0559181
			Viitaanjarvi	Roach_large	Aq	0.731814	0.8107	0.842061	0.0559181
			Viitaanjarvi	Roach_large	Ter	0.241825	0.325501	0.360586	0.0559181
			Viitaanjarvi	Roach_small	Aq	0.822593	0.922303	0.964712	0.0559181
			Viitaanjarvi	Roach_small	Ter	0.145967	0.240962	0.287705	0.0559181
			Viitaanjarvi	Ruffe	Aq	0.556558	0.648853	0.693579	0.0559181
			Viitaanjarvi	Ruffe	Ter	0.414131	0.502689	0.540811	0.0559181
			Viitaanjarvi	Smelt	Aq	0.964092	0.997895	0.999628	0.0559181
			Viitaanjarvi	Smelt	Ter	0.0154157	0.124763	0.202618	0.0559181
			Viitaanjarvi	Vendace	Aq	0.705253	0.797198	0.846305	0.0559181
			Viitaanjarvi	Vendace	Ter	0.265629	0.354883	0.392684	0.0559181
			Villikkalanjarvi	Asellus_littoral	Aq	0.450919	0.576987	0.650105	0.162811
			Villikkalanjarvi	Asellus_littoral	Ter	0.510378	0.621854	0.668244	0.162811
			Villikkalanjarvi	Bleak	Aq	0.985329	0.995448	0.997688	0.162811
			Villikkalanjarvi	Bleak	Ter	0.0105258	0.0275853	0.0406986	0.162811
			Villikkalanjarvi	Bulk_BMI_littoral	Aq	0.647231	0.769773	0.82331	0.162811
			Villikkalanjarvi	Bulk_BMI_littoral	Ter	0.312535	0.423756	0.471082	0.162811
			Villikkalanjarvi	Bulk_BMI_profundal	Aq	0.54351	0.689721	0.76271	0.162811
			Villikkalanjarvi	Bulk_BMI_profundal	Ter	0.407156	0.55059	0.600847	0.162811
			Villikkalanjarvi	Bulk_ZPL	Aq	0.961156	0.986734	0.992473	0.162811
			Villikkalanjarvi	Bulk_ZPL	Ter	0.0277436	0.0686828	0.0956911	0.162811
			Villikkalanjarvi	Chironomid_littoral	Aq	0.966533	0.988134	0.993078	0.162811
			Villikkalanjarvi	Chironomid_littoral	Ter	0.0242878	0.0639549	0.0926092	0.162811
			Villikkalanjarvi	Cladocera	Aq	0.829162	0.920015	0.946428	0.162811
			Villikkalanjarvi	Cladocera	Ter	0.136079	0.251809	0.30716	0.162811
			Villikkalanjarvi	Copepods	Aq	0.996766	0.99992	0.999985	0.162811
			Villikkalanjarvi	Copepods	Ter	0.00106927	0.0229765	0.0564159	0.162811
			Villikkalanjarvi	Perch_large	Aq	0.992159	0.997583	0.998627	0.162811
			Villikkalanjarvi	Perch_large	Ter	0.00533919	0.0155612	0.0232864	0.162811
			Villikkalanjarvi	Perch_medium	Aq	0.993751	0.997972	0.998923	0.162811
			Villikkalanjarvi	Perch_medium	Ter	0.00432402	0.012395	0.0192862	0.162811
			Villikkalanjarvi	Perch_small	Aq	0.999302	0.999911	0.999971	0.162811
			Villikkalanjarvi	Perch_small	Ter	0.000374244	0.00208687	0.00381	0.162811
			Villikkalanjarvi	Pike	Aq	0.970624	0.991712	0.995403	0.162811
			Villikkalanjarvi	Pike	Ter	0.0192511	0.0647154	0.0993208	0.162811
			Villikkalanjarvi	Roach_large	Aq	0.994539	0.998787	0.999403	0.162811
			Villikkalanjarvi	Roach_large	Ter	0.00342513	0.0121316	0.0202299	0.162811
			Villikkalanjarvi	Roach_small	Aq	0.996427	0.999627	0.999897	0.162811
			Villikkalanjarvi	Roach_small	Ter	0.00192399	0.010195	0.0178943	0.162811
			Villikkalanjarvi	Ruffe	Aq	0.899229	0.952136	0.967099	0.162811
			Villikkalanjarvi	Ruffe	Ter	0.0803814	0.14695	0.181041	0.162811
			Villikkalanjarvi	Smelt	Aq	0.999505	0.999969	0.999993	0.162811
			Villikkalanjarvi	Smelt	Ter	0.000225883	0.00198189	0.00467255	0.162811
			Ylisjarvi	Asellus_littoral	Aq	0.453051	0.602402	0.685973	0.141
			Ylisjarvi	Asellus_littoral	Ter	0.501934	0.625274	0.667136	0.141
			Ylisjarvi	Bleak	Aq	0.973714	0.989789	0.993978	0.141
			Ylisjarvi	Bleak	Ter	0.0197905	0.0453955	0.0598457	0.141
			Ylisjarvi	Bulk_BMI_littoral	Aq	0.649473	0.773853	0.827946	0.141
			Ylisjarvi	Bulk_BMI_littoral	Ter	0.310958	0.429346	0.474012	0.141
			Ylisjarvi	Bulk_BMI_profundal	Aq	0.492093	0.632352	0.701468	0.141
			Ylisjarvi	Bulk_BMI_profundal	Ter	0.464522	0.586248	0.640006	0.141
			Ylisjarvi	Bulk_ZPL	Aq	0.950152	0.978072	0.986725	0.141
			Ylisjarvi	Bulk_ZPL	Ter	0.0388465	0.0776997	0.09935	0.141
			Ylisjarvi	Chironomid_littoral	Aq	0.934223	0.971699	0.982201	0.141
			Ylisjarvi	Chironomid_littoral	Ter	0.0500005	0.104813	0.140142	0.141
			Ylisjarvi	Chironomid_Profundal	Aq	0.492165	0.629504	0.697266	0.141
			Ylisjarvi	Chironomid_Profundal	Ter	0.462043	0.595784	0.657157	0.141
			Ylisjarvi	Cladocera	Aq	0.82983	0.908459	0.936348	0.141
			Ylisjarvi	Cladocera	Ter	0.14259	0.232377	0.280882	0.141
			Ylisjarvi	Copepods	Aq	0.996164	0.999843	0.999964	0.141
			Ylisjarvi	Copepods	Ter	0.0014821	0.0178148	0.0384335	0.141
			Ylisjarvi	Perch_large	Aq	0.980066	0.991763	0.994857	0.141
			Ylisjarvi	Perch_large	Ter	0.0148816	0.0343395	0.0468218	0.141
			Ylisjarvi	Perch_medium	Aq	0.986744	0.994687	0.996667	0.141
			Ylisjarvi	Perch_medium	Ter	0.010033	0.0231663	0.0333778	0.141
			Ylisjarvi	Perch_small	Aq	0.998073	0.999623	0.999839	0.141
			Ylisjarvi	Perch_small	Ter	0.00120208	0.00463544	0.00748151	0.141
			Ylisjarvi	Pike	Aq	0.945202	0.979249	0.987694	0.141
			Ylisjarvi	Pike	Ter	0.04018	0.0985507	0.141006	0.141
			Ylisjarvi	Roach_large	Aq	0.98914	0.996576	0.998129	0.141
			Ylisjarvi	Roach_large	Ter	0.00764838	0.0213764	0.0301202	0.141
			Ylisjarvi	Roach_small	Aq	0.993139	0.998951	0.999557	0.141
			Ylisjarvi	Roach_small	Ter	0.00427614	0.01636	0.0247865	0.141
			Ylisjarvi	Ruffe	Aq	0.873769	0.928164	0.947887	0.141
			Ylisjarvi	Ruffe	Ter	0.10656	0.169201	0.200989	0.141
			Ylisjarvi	Smelt	Aq	0.999033	0.999911	0.999975	0.141
			Ylisjarvi	Smelt	Ter	0.000499336	0.00294344	0.00534538	0.141
			Alajarvi	Global	Ter	0.0276503	0.094616	0.257279	0.0828782
			Alanne	Global	Ter	0.317696	0.679892	0.882718	0.058367
			Arkusjarvi	Global	Ter	0.0681588	0.196122	0.438838	0.112545
			Erajarvi	Global	Ter	0.0431032	0.123347	0.296098	0.111884
			Haapajarvi	Global	Ter	0.0879224	0.231887	0.482094	0.0746659
			Hameenjarvi	Global	Ter	0.0865213	0.24999	0.518269	0.080015
			Hiidenvesi	Global	Ter	0.0128493	0.0417268	0.125473	0.120353
			Hirvijarvi	Global	Ter	0.262659	0.552943	0.799788	0.0652416
			Horkajarvi	Global	Ter	0.376822	0.691143	0.889101	0.0540709
			Joroisselka	Global	Ter	0.0725842	0.195181	0.417389	0.0922356
			Jyvasjarvi	Global	Ter	0.0963678	0.233974	0.466243	0.103588
			Kakkisenjarvi	Global	Ter	0.384216	0.681389	0.87632	0.0599655
			Kakskerranjarvi	Global	Ter	0.0712502	0.21197	0.463982	0.103291
			Koylionjarvi	Global	Ter	0.0351462	0.104583	0.271518	0.12576
			Kuhajarvi	Global	Ter	0.00307161	0.0145488	0.056182	0.147903
			Kuontijarvi	Global	Ter	0.0153718	0.0570255	0.184398	0.0957027
			Majajarvi	Global	Ter	0.202938	0.463739	0.746433	0.0628398
			Niemisjarvi	Global	Ter	0.0810471	0.218067	0.45757	0.0873181
			Paajarvi	Global	Ter	0.0122245	0.039378	0.109276	0.106559
			Pankajarvi	Global	Ter	0.137351	0.33591	0.610945	0.0822083
			Pesosjarvi	Global	Ter	0.13275	0.330144	0.605312	0.0662382
			Pusulanjarvi	Global	Ter	0.0197049	0.0634166	0.182682	0.13009
			Pyhajarvi	Global	Ter	0.00106348	0.00671718	0.0350002	0.192862
			Ruokojarvi	Global	Ter	0.112481	0.293453	0.566011	0.0838006
			Saaksjarvi	Global	Ter	0.0346231	0.0995159	0.251399	0.0944476
			Saaskjarvi	Global	Ter	0.0101905	0.0382751	0.130186	0.153594
			Suuri-Vahvanen	Global	Ter	0.106014	0.272447	0.540066	0.0802372
			Suuri Jukajarvi	Global	Ter	0.0360488	0.113096	0.29069	0.0765238
			Tottijarvi	Global	Ter	0.0131616	0.043866	0.126847	0.130139
			Valkea-Kotinen	Global	Ter	0.213211	0.514379	0.793628	0.0431756
			Vesijarvi	Global	Ter	0.0157314	0.051135	0.156833	0.123987
			Viippero	Global	Ter	0.247056	0.534987	0.791821	0.0573909
			Viitaanjarvi	Global	Ter	0.155277	0.382959	0.661871	0.0559181
			Villikkalanjarvi	Global	Ter	0.0044791	0.0200367	0.073772	0.162811
			Ylisjarvi	Global	Ter	0.00907802	0.0347429	0.108088	0.141
		Data 2		species	Source	y0.025	y0.5	y0.975	POM_NC_ratio
				Asellus_littoral	Aq	0.135767	0.246123	0.410677	0.0431757
				Asellus_littoral	Aq	0.137443	0.247552	0.411052	0.0439278
				Asellus_littoral	Aq	0.139148	0.249017	0.411427	0.04468
				Asellus_littoral	Aq	0.140833	0.250478	0.411802	0.0454322
				Asellus_littoral	Aq	0.142535	0.251747	0.412177	0.0461844
				Asellus_littoral	Aq	0.144644	0.25312	0.412539	0.0469366
				Asellus_littoral	Aq	0.146819	0.254731	0.412649	0.0476888
				Asellus_littoral	Aq	0.14876	0.256012	0.412296	0.048441
				Asellus_littoral	Aq	0.150237	0.25748	0.412404	0.0491932
				Asellus_littoral	Aq	0.152065	0.259005	0.41274	0.0499454
				Asellus_littoral	Aq	0.154018	0.260353	0.412909	0.0506976
				Asellus_littoral	Aq	0.156116	0.261756	0.412705	0.0514497
				Asellus_littoral	Aq	0.157954	0.263107	0.413161	0.0522019
				Asellus_littoral	Aq	0.159816	0.264664	0.413372	0.0529541
				Asellus_littoral	Aq	0.161984	0.266219	0.413683	0.0537063
				Asellus_littoral	Aq	0.16392	0.267646	0.414196	0.0544585
				Asellus_littoral	Aq	0.165867	0.269264	0.41471	0.0552107
				Asellus_littoral	Aq	0.167838	0.270786	0.415113	0.0559629
				Asellus_littoral	Aq	0.170105	0.272209	0.415158	0.0567151
				Asellus_littoral	Aq	0.171827	0.273757	0.415662	0.0574673
				Asellus_littoral	Aq	0.173848	0.275508	0.416338	0.0582195
				Asellus_littoral	Aq	0.176085	0.277331	0.416952	0.0589716
				Asellus_littoral	Aq	0.178141	0.27899	0.417309	0.0597238
				Asellus_littoral	Aq	0.180244	0.28056	0.417671	0.060476
				Asellus_littoral	Aq	0.182459	0.282057	0.418013	0.0612282
				Asellus_littoral	Aq	0.184706	0.283763	0.418257	0.0619804
				Asellus_littoral	Aq	0.187176	0.285092	0.418457	0.0627326
				Asellus_littoral	Aq	0.189337	0.286761	0.419068	0.0634848
				Asellus_littoral	Aq	0.191549	0.288392	0.419096	0.064237
				Asellus_littoral	Aq	0.19383	0.290004	0.419329	0.0649892
				Asellus_littoral	Aq	0.195681	0.291538	0.419456	0.0657414
				Asellus_littoral	Aq	0.197828	0.293068	0.420208	0.0664936
				Asellus_littoral	Aq	0.199997	0.294779	0.420285	0.0672457
				Asellus_littoral	Aq	0.202225	0.296453	0.420212	0.0679979
				Asellus_littoral	Aq	0.204533	0.297854	0.420415	0.0687501
				Asellus_littoral	Aq	0.206736	0.299594	0.420493	0.0695023
				Asellus_littoral	Aq	0.208854	0.301278	0.421586	0.0702545
				Asellus_littoral	Aq	0.211271	0.302919	0.421921	0.0710067
				Asellus_littoral	Aq	0.213521	0.304631	0.422501	0.0717589
				Asellus_littoral	Aq	0.215916	0.306429	0.423314	0.0725111
				Asellus_littoral	Aq	0.21831	0.308252	0.423638	0.0732633
				Asellus_littoral	Aq	0.220734	0.309958	0.423893	0.0740155
				Asellus_littoral	Aq	0.223006	0.311727	0.424338	0.0747676
				Asellus_littoral	Aq	0.225429	0.313494	0.424785	0.0755198
				Asellus_littoral	Aq	0.227869	0.315362	0.42565	0.076272
				Asellus_littoral	Aq	0.2303	0.317069	0.426127	0.0770242
				Asellus_littoral	Aq	0.232448	0.319014	0.427128	0.0777764
				Asellus_littoral	Aq	0.234661	0.320608	0.427585	0.0785286
				Asellus_littoral	Aq	0.237112	0.322006	0.428456	0.0792808
				Asellus_littoral	Aq	0.239577	0.323717	0.428952	0.080033
				Asellus_littoral	Aq	0.241975	0.325726	0.428931	0.0807852
				Asellus_littoral	Aq	0.244571	0.327535	0.429378	0.0815374
				Asellus_littoral	Aq	0.246787	0.329579	0.429819	0.0822896
				Asellus_littoral	Aq	0.248935	0.331502	0.430273	0.0830417
				Asellus_littoral	Aq	0.251357	0.333206	0.431232	0.0837939
				Asellus_littoral	Aq	0.253286	0.33491	0.432115	0.0845461
				Asellus_littoral	Aq	0.255957	0.336773	0.432176	0.0852983
				Asellus_littoral	Aq	0.257986	0.338409	0.433886	0.0860505
				Asellus_littoral	Aq	0.260639	0.340112	0.434556	0.0868027
				Asellus_littoral	Aq	0.262901	0.341828	0.436008	0.0875549
				Asellus_littoral	Aq	0.265098	0.343692	0.436664	0.0883071
				Asellus_littoral	Aq	0.266944	0.345375	0.437186	0.0890593
				Asellus_littoral	Aq	0.269826	0.347283	0.437542	0.0898115
				Asellus_littoral	Aq	0.272649	0.348987	0.438646	0.0905636
				Asellus_littoral	Aq	0.274411	0.350824	0.439313	0.0913158
				Asellus_littoral	Aq	0.275873	0.352791	0.440335	0.092068
				Asellus_littoral	Aq	0.278375	0.354673	0.442319	0.0928202
				Asellus_littoral	Aq	0.280715	0.35652	0.443299	0.0935724
				Asellus_littoral	Aq	0.282993	0.358319	0.445217	0.0943246
				Asellus_littoral	Aq	0.284886	0.360259	0.447204	0.0950768
				Asellus_littoral	Aq	0.286683	0.361874	0.448448	0.095829
				Asellus_littoral	Aq	0.288335	0.363788	0.449838	0.0965812
				Asellus_littoral	Aq	0.291212	0.365574	0.450579	0.0973334
				Asellus_littoral	Aq	0.293282	0.367326	0.451541	0.0980856
				Asellus_littoral	Aq	0.295668	0.369369	0.453335	0.0988377
				Asellus_littoral	Aq	0.297763	0.371228	0.454775	0.0995899
				Asellus_littoral	Aq	0.299171	0.373125	0.456753	0.100342
				Asellus_littoral	Aq	0.300875	0.374931	0.458534	0.101094
				Asellus_littoral	Aq	0.303114	0.376692	0.460376	0.101847
				Asellus_littoral	Aq	0.30497	0.378471	0.461411	0.102599
				Asellus_littoral	Aq	0.30688	0.380502	0.463484	0.103351
				Asellus_littoral	Aq	0.308593	0.382125	0.4655	0.104103
				Asellus_littoral	Aq	0.310821	0.384261	0.466411	0.104855
				Asellus_littoral	Aq	0.31268	0.386055	0.468172	0.105607
				Asellus_littoral	Aq	0.314813	0.388129	0.469849	0.10636
				Asellus_littoral	Aq	0.315925	0.389994	0.471848	0.107112
				Asellus_littoral	Aq	0.318255	0.391679	0.473606	0.107864
				Asellus_littoral	Aq	0.31963	0.393607	0.475962	0.108616
				Asellus_littoral	Aq	0.321491	0.395493	0.478358	0.109368
				Asellus_littoral	Aq	0.323408	0.397268	0.481164	0.110121
				Asellus_littoral	Aq	0.325052	0.398935	0.483801	0.110873
				Asellus_littoral	Aq	0.326063	0.400955	0.486081	0.111625
				Asellus_littoral	Aq	0.327047	0.402987	0.488058	0.112377
				Asellus_littoral	Aq	0.32785	0.404597	0.490286	0.113129
				Asellus_littoral	Aq	0.329151	0.406509	0.492292	0.113882
				Asellus_littoral	Aq	0.330996	0.408487	0.49439	0.114634
				Asellus_littoral	Aq	0.331868	0.410464	0.496934	0.115386
				Asellus_littoral	Aq	0.332913	0.412346	0.499669	0.116138
				Asellus_littoral	Aq	0.333478	0.41424	0.501858	0.11689
				Asellus_littoral	Aq	0.334477	0.41636	0.503259	0.117643
				Asellus_littoral	Aq	0.335538	0.418227	0.505712	0.118395
				Asellus_littoral	Aq	0.336555	0.420071	0.50822	0.119147
				Asellus_littoral	Aq	0.338305	0.421952	0.511173	0.119899
				Asellus_littoral	Aq	0.339846	0.423918	0.513742	0.120651
				Asellus_littoral	Aq	0.340855	0.425973	0.51625	0.121403
				Asellus_littoral	Aq	0.341724	0.428088	0.519071	0.122156
				Asellus_littoral	Aq	0.342783	0.429742	0.522203	0.122908
				Asellus_littoral	Aq	0.34393	0.431706	0.524893	0.12366
				Asellus_littoral	Aq	0.34496	0.433864	0.528443	0.124412
				Asellus_littoral	Aq	0.345379	0.43563	0.531535	0.125164
				Asellus_littoral	Aq	0.3459	0.437344	0.53477	0.125917
				Asellus_littoral	Aq	0.347206	0.439212	0.538618	0.126669
				Asellus_littoral	Aq	0.347836	0.441261	0.54125	0.127421
				Asellus_littoral	Aq	0.348079	0.443105	0.544266	0.128173
				Asellus_littoral	Aq	0.348655	0.444751	0.546926	0.128925
				Asellus_littoral	Aq	0.349373	0.446674	0.549738	0.129678
				Asellus_littoral	Aq	0.350666	0.448717	0.552498	0.13043
				Asellus_littoral	Aq	0.351421	0.450803	0.55495	0.131182
				Asellus_littoral	Aq	0.352612	0.45277	0.557977	0.131934
				Asellus_littoral	Aq	0.353639	0.45465	0.561294	0.132686
				Asellus_littoral	Aq	0.355195	0.456656	0.564148	0.133439
				Asellus_littoral	Aq	0.35541	0.45867	0.567185	0.134191
				Asellus_littoral	Aq	0.356596	0.460023	0.570472	0.134943
				Asellus_littoral	Aq	0.357673	0.461832	0.573778	0.135695
				Asellus_littoral	Aq	0.359182	0.463627	0.576804	0.136447
				Asellus_littoral	Aq	0.35931	0.465656	0.579893	0.137199
				Asellus_littoral	Aq	0.359654	0.467629	0.583165	0.137952
				Asellus_littoral	Aq	0.360552	0.469425	0.586428	0.138704
				Asellus_littoral	Aq	0.361191	0.471117	0.59025	0.139456
				Asellus_littoral	Aq	0.361211	0.472886	0.593258	0.140208
				Asellus_littoral	Aq	0.361697	0.474627	0.596541	0.14096
				Asellus_littoral	Aq	0.361954	0.476545	0.599819	0.141713
				Asellus_littoral	Aq	0.362471	0.478721	0.603097	0.142465
				Asellus_littoral	Aq	0.362966	0.480632	0.606808	0.143217
				Asellus_littoral	Aq	0.363766	0.482515	0.609921	0.143969
				Asellus_littoral	Aq	0.363894	0.484371	0.613389	0.144721
				Asellus_littoral	Aq	0.364606	0.486406	0.616265	0.145474
				Asellus_littoral	Aq	0.364923	0.488339	0.61962	0.146226
				Asellus_littoral	Aq	0.365038	0.490196	0.622614	0.146978
				Asellus_littoral	Aq	0.365176	0.492102	0.625876	0.14773
				Asellus_littoral	Aq	0.365402	0.493878	0.629144	0.148482
				Asellus_littoral	Aq	0.366198	0.495798	0.632389	0.149235
				Asellus_littoral	Aq	0.366824	0.497594	0.635611	0.149987
				Asellus_littoral	Aq	0.366827	0.499542	0.63898	0.150739
				Asellus_littoral	Aq	0.367557	0.50134	0.642788	0.151491
				Asellus_littoral	Aq	0.368167	0.503415	0.646151	0.152243
				Asellus_littoral	Aq	0.36838	0.505346	0.649489	0.152995
				Asellus_littoral	Aq	0.368676	0.507132	0.652419	0.153748
				Asellus_littoral	Aq	0.369543	0.508961	0.655667	0.1545
				Asellus_littoral	Aq	0.370319	0.510965	0.658998	0.155252
				Asellus_littoral	Aq	0.371112	0.512943	0.662313	0.156004
				Asellus_littoral	Aq	0.371279	0.514871	0.665695	0.156756
				Asellus_littoral	Aq	0.37174	0.516751	0.668951	0.157509
				Asellus_littoral	Aq	0.372045	0.519042	0.672162	0.158261
				Asellus_littoral	Aq	0.372186	0.52128	0.675413	0.159013
				Asellus_littoral	Aq	0.372669	0.523023	0.678483	0.159765
				Asellus_littoral	Aq	0.373312	0.524888	0.681408	0.160517
				Asellus_littoral	Aq	0.373952	0.526959	0.684272	0.16127
				Asellus_littoral	Aq	0.374011	0.52904	0.686917	0.162022
				Asellus_littoral	Aq	0.373699	0.530873	0.690345	0.162774
				Asellus_littoral	Aq	0.373388	0.533076	0.693504	0.163526
				Asellus_littoral	Aq	0.373186	0.535143	0.696776	0.164278
				Asellus_littoral	Aq	0.373213	0.537241	0.700028	0.165031
				Asellus_littoral	Aq	0.373542	0.539074	0.703176	0.165783
				Asellus_littoral	Aq	0.374253	0.540735	0.70618	0.166535
				Asellus_littoral	Aq	0.374974	0.542682	0.709347	0.167287
				Asellus_littoral	Aq	0.375625	0.544809	0.712808	0.168039
				Asellus_littoral	Aq	0.375731	0.546964	0.715911	0.168791
				Asellus_littoral	Aq	0.375507	0.549067	0.719072	0.169544
				Asellus_littoral	Aq	0.375932	0.550962	0.722109	0.170296
				Asellus_littoral	Aq	0.376554	0.552815	0.725074	0.171048
				Asellus_littoral	Aq	0.376778	0.554742	0.72802	0.1718
				Asellus_littoral	Aq	0.377451	0.556576	0.730946	0.172552
				Asellus_littoral	Aq	0.378063	0.558536	0.734072	0.173305
				Asellus_littoral	Aq	0.378182	0.560419	0.737371	0.174057
				Asellus_littoral	Aq	0.37832	0.562266	0.740356	0.174809
				Asellus_littoral	Aq	0.378502	0.563996	0.743316	0.175561
				Asellus_littoral	Aq	0.378916	0.565801	0.746246	0.176313
				Asellus_littoral	Aq	0.379338	0.567765	0.749149	0.177066
				Asellus_littoral	Aq	0.379618	0.569788	0.75203	0.177818
				Asellus_littoral	Aq	0.380203	0.571717	0.754893	0.17857
				Asellus_littoral	Aq	0.380622	0.573679	0.757745	0.179322
				Asellus_littoral	Aq	0.3803	0.57556	0.760789	0.180074
				Asellus_littoral	Aq	0.380207	0.577437	0.763905	0.180827
				Asellus_littoral	Aq	0.380354	0.579507	0.766993	0.181579
				Asellus_littoral	Aq	0.380506	0.581351	0.770047	0.182331
				Asellus_littoral	Aq	0.380721	0.583254	0.773068	0.183083
				Asellus_littoral	Aq	0.381056	0.585173	0.775795	0.183835
				Asellus_littoral	Aq	0.381391	0.586984	0.778119	0.184587
				Asellus_littoral	Aq	0.38142	0.588931	0.78094	0.18534
				Asellus_littoral	Aq	0.38136	0.590932	0.783564	0.186092
				Asellus_littoral	Aq	0.381622	0.592689	0.786001	0.186844
				Asellus_littoral	Aq	0.381545	0.59461	0.788411	0.187596
				Asellus_littoral	Aq	0.381424	0.59654	0.790789	0.188348
				Asellus_littoral	Aq	0.38148	0.598163	0.793155	0.189101
				Asellus_littoral	Aq	0.381819	0.599903	0.795513	0.189853
				Asellus_littoral	Aq	0.382112	0.601857	0.797851	0.190605
				Asellus_littoral	Aq	0.382045	0.603439	0.800169	0.191357
				Asellus_littoral	Aq	0.381968	0.605202	0.802597	0.192109
				Asellus_littoral	Aq	0.382561	0.606944	0.805032	0.192862
				Asellus_littoral	Ter	0.589323	0.753877	0.864233	0.0431757
				Asellus_littoral	Ter	0.588948	0.752448	0.862557	0.0439278
				Asellus_littoral	Ter	0.588573	0.750983	0.860852	0.04468
				Asellus_littoral	Ter	0.588198	0.749522	0.859167	0.0454322
				Asellus_littoral	Ter	0.587823	0.748253	0.857465	0.0461844
				Asellus_littoral	Ter	0.587461	0.74688	0.855356	0.0469366
				Asellus_littoral	Ter	0.587351	0.745269	0.853181	0.0476888
				Asellus_littoral	Ter	0.587704	0.743988	0.85124	0.048441
				Asellus_littoral	Ter	0.587596	0.74252	0.849763	0.0491932
				Asellus_littoral	Ter	0.58726	0.740995	0.847935	0.0499454
				Asellus_littoral	Ter	0.587091	0.739647	0.845982	0.0506976
				Asellus_littoral	Ter	0.587295	0.738244	0.843884	0.0514497
				Asellus_littoral	Ter	0.586839	0.736893	0.842046	0.0522019
				Asellus_littoral	Ter	0.586628	0.735336	0.840184	0.0529541
				Asellus_littoral	Ter	0.586317	0.733781	0.838016	0.0537063
				Asellus_littoral	Ter	0.585804	0.732354	0.83608	0.0544585
				Asellus_littoral	Ter	0.58529	0.730736	0.834133	0.0552107
				Asellus_littoral	Ter	0.584887	0.729214	0.832162	0.0559629
				Asellus_littoral	Ter	0.584842	0.727791	0.829895	0.0567151
				Asellus_littoral	Ter	0.584338	0.726243	0.828173	0.0574673
				Asellus_littoral	Ter	0.583662	0.724492	0.826152	0.0582195
				Asellus_littoral	Ter	0.583048	0.722669	0.823915	0.0589716
				Asellus_littoral	Ter	0.582691	0.72101	0.821859	0.0597238
				Asellus_littoral	Ter	0.582329	0.71944	0.819756	0.060476
				Asellus_littoral	Ter	0.581987	0.717943	0.817541	0.0612282
				Asellus_littoral	Ter	0.581743	0.716237	0.815294	0.0619804
				Asellus_littoral	Ter	0.581543	0.714908	0.812824	0.0627326
				Asellus_littoral	Ter	0.580932	0.713239	0.810663	0.0634848
				Asellus_littoral	Ter	0.580904	0.711608	0.808451	0.064237
				Asellus_littoral	Ter	0.580671	0.709996	0.80617	0.0649892
				Asellus_littoral	Ter	0.580544	0.708462	0.804319	0.0657414
				Asellus_littoral	Ter	0.579792	0.706932	0.802172	0.0664936
				Asellus_littoral	Ter	0.579715	0.705221	0.800003	0.0672457
				Asellus_littoral	Ter	0.579788	0.703547	0.797775	0.0679979
				Asellus_littoral	Ter	0.579585	0.702146	0.795467	0.0687501
				Asellus_littoral	Ter	0.579507	0.700406	0.793264	0.0695023
				Asellus_littoral	Ter	0.578414	0.698722	0.791146	0.0702545
				Asellus_littoral	Ter	0.578079	0.697081	0.788729	0.0710067
				Asellus_littoral	Ter	0.577499	0.695369	0.786479	0.0717589
				Asellus_littoral	Ter	0.576686	0.693571	0.784084	0.0725111
				Asellus_littoral	Ter	0.576362	0.691748	0.78169	0.0732633
				Asellus_littoral	Ter	0.576107	0.690042	0.779266	0.0740155
				Asellus_littoral	Ter	0.575662	0.688273	0.776994	0.0747676
				Asellus_littoral	Ter	0.575215	0.686506	0.774571	0.0755198
				Asellus_littoral	Ter	0.57435	0.684638	0.772131	0.076272
				Asellus_littoral	Ter	0.573873	0.682931	0.7697	0.0770242
				Asellus_littoral	Ter	0.572872	0.680986	0.767552	0.0777764
				Asellus_littoral	Ter	0.572415	0.679392	0.765339	0.0785286
				Asellus_littoral	Ter	0.571544	0.677994	0.762888	0.0792808
				Asellus_littoral	Ter	0.571048	0.676283	0.760423	0.080033
				Asellus_littoral	Ter	0.571069	0.674274	0.758025	0.0807852
				Asellus_littoral	Ter	0.570622	0.672465	0.755429	0.0815374
				Asellus_littoral	Ter	0.570181	0.670421	0.753213	0.0822896
				Asellus_littoral	Ter	0.569727	0.668498	0.751065	0.0830417
				Asellus_littoral	Ter	0.568768	0.666794	0.748643	0.0837939
				Asellus_littoral	Ter	0.567885	0.66509	0.746714	0.0845461
				Asellus_littoral	Ter	0.567824	0.663227	0.744043	0.0852983
				Asellus_littoral	Ter	0.566114	0.661591	0.742014	0.0860505
				Asellus_littoral	Ter	0.565444	0.659888	0.739361	0.0868027
				Asellus_littoral	Ter	0.563992	0.658172	0.737099	0.0875549
				Asellus_littoral	Ter	0.563336	0.656308	0.734902	0.0883071
				Asellus_littoral	Ter	0.562814	0.654625	0.733056	0.0890593
				Asellus_littoral	Ter	0.562458	0.652717	0.730174	0.0898115
				Asellus_littoral	Ter	0.561354	0.651013	0.727351	0.0905636
				Asellus_littoral	Ter	0.560687	0.649176	0.725589	0.0913158
				Asellus_littoral	Ter	0.559665	0.647209	0.724127	0.092068
				Asellus_littoral	Ter	0.557681	0.645327	0.721625	0.0928202
				Asellus_littoral	Ter	0.556701	0.64348	0.719285	0.0935724
				Asellus_littoral	Ter	0.554783	0.641681	0.717007	0.0943246
				Asellus_littoral	Ter	0.552796	0.639741	0.715114	0.0950768
				Asellus_littoral	Ter	0.551552	0.638126	0.713317	0.095829
				Asellus_littoral	Ter	0.550162	0.636212	0.711665	0.0965812
				Asellus_littoral	Ter	0.549421	0.634426	0.708788	0.0973334
				Asellus_littoral	Ter	0.548459	0.632674	0.706718	0.0980856
				Asellus_littoral	Ter	0.546665	0.630631	0.704332	0.0988377
				Asellus_littoral	Ter	0.545225	0.628772	0.702237	0.0995899
				Asellus_littoral	Ter	0.543247	0.626875	0.700829	0.100342
				Asellus_littoral	Ter	0.541466	0.625069	0.699125	0.101094
				Asellus_littoral	Ter	0.539624	0.623308	0.696886	0.101847
				Asellus_littoral	Ter	0.538589	0.621529	0.69503	0.102599
				Asellus_littoral	Ter	0.536516	0.619498	0.69312	0.103351
				Asellus_littoral	Ter	0.5345	0.617875	0.691407	0.104103
				Asellus_littoral	Ter	0.533589	0.615739	0.689179	0.104855
				Asellus_littoral	Ter	0.531828	0.613945	0.68732	0.105607
				Asellus_littoral	Ter	0.530151	0.611871	0.685187	0.10636
				Asellus_littoral	Ter	0.528152	0.610006	0.684075	0.107112
				Asellus_littoral	Ter	0.526394	0.608321	0.681745	0.107864
				Asellus_littoral	Ter	0.524038	0.606393	0.68037	0.108616
				Asellus_littoral	Ter	0.521642	0.604507	0.678509	0.109368
				Asellus_littoral	Ter	0.518836	0.602732	0.676592	0.110121
				Asellus_littoral	Ter	0.516199	0.601065	0.674948	0.110873
				Asellus_littoral	Ter	0.513919	0.599045	0.673937	0.111625
				Asellus_littoral	Ter	0.511942	0.597013	0.672953	0.112377
				Asellus_littoral	Ter	0.509714	0.595403	0.67215	0.113129
				Asellus_littoral	Ter	0.507708	0.593491	0.670849	0.113882
				Asellus_littoral	Ter	0.50561	0.591513	0.669004	0.114634
				Asellus_littoral	Ter	0.503066	0.589536	0.668132	0.115386
				Asellus_littoral	Ter	0.500331	0.587654	0.667087	0.116138
				Asellus_littoral	Ter	0.498142	0.58576	0.666522	0.11689
				Asellus_littoral	Ter	0.496741	0.58364	0.665523	0.117643
				Asellus_littoral	Ter	0.494288	0.581773	0.664462	0.118395
				Asellus_littoral	Ter	0.49178	0.579929	0.663445	0.119147
				Asellus_littoral	Ter	0.488827	0.578048	0.661695	0.119899
				Asellus_littoral	Ter	0.486258	0.576082	0.660154	0.120651
				Asellus_littoral	Ter	0.48375	0.574027	0.659145	0.121403
				Asellus_littoral	Ter	0.480929	0.571912	0.658276	0.122156
				Asellus_littoral	Ter	0.477797	0.570258	0.657217	0.122908
				Asellus_littoral	Ter	0.475107	0.568294	0.65607	0.12366
				Asellus_littoral	Ter	0.471557	0.566136	0.65504	0.124412
				Asellus_littoral	Ter	0.468465	0.56437	0.654621	0.125164
				Asellus_littoral	Ter	0.46523	0.562656	0.6541	0.125917
				Asellus_littoral	Ter	0.461382	0.560788	0.652794	0.126669
				Asellus_littoral	Ter	0.45875	0.558739	0.652164	0.127421
				Asellus_littoral	Ter	0.455734	0.556895	0.651921	0.128173
				Asellus_littoral	Ter	0.453074	0.555249	0.651345	0.128925
				Asellus_littoral	Ter	0.450262	0.553326	0.650627	0.129678
				Asellus_littoral	Ter	0.447502	0.551283	0.649334	0.13043
				Asellus_littoral	Ter	0.44505	0.549197	0.648579	0.131182
				Asellus_littoral	Ter	0.442023	0.54723	0.647388	0.131934
				Asellus_littoral	Ter	0.438706	0.54535	0.646361	0.132686
				Asellus_littoral	Ter	0.435852	0.543344	0.644805	0.133439
				Asellus_littoral	Ter	0.432815	0.54133	0.64459	0.134191
				Asellus_littoral	Ter	0.429528	0.539977	0.643404	0.134943
				Asellus_littoral	Ter	0.426222	0.538168	0.642327	0.135695
				Asellus_littoral	Ter	0.423196	0.536373	0.640818	0.136447
				Asellus_littoral	Ter	0.420107	0.534344	0.64069	0.137199
				Asellus_littoral	Ter	0.416835	0.532371	0.640346	0.137952
				Asellus_littoral	Ter	0.413572	0.530575	0.639448	0.138704
				Asellus_littoral	Ter	0.40975	0.528883	0.638809	0.139456
				Asellus_littoral	Ter	0.406742	0.527114	0.638789	0.140208
				Asellus_littoral	Ter	0.403459	0.525373	0.638303	0.14096
				Asellus_littoral	Ter	0.400181	0.523455	0.638046	0.141713
				Asellus_littoral	Ter	0.396903	0.521279	0.637529	0.142465
				Asellus_littoral	Ter	0.393192	0.519368	0.637034	0.143217
				Asellus_littoral	Ter	0.390079	0.517485	0.636234	0.143969
				Asellus_littoral	Ter	0.386611	0.515629	0.636106	0.144721
				Asellus_littoral	Ter	0.383735	0.513594	0.635394	0.145474
				Asellus_littoral	Ter	0.38038	0.511661	0.635077	0.146226
				Asellus_littoral	Ter	0.377386	0.509804	0.634962	0.146978
				Asellus_littoral	Ter	0.374124	0.507898	0.634824	0.14773
				Asellus_littoral	Ter	0.370856	0.506122	0.634598	0.148482
				Asellus_littoral	Ter	0.367611	0.504202	0.633802	0.149235
				Asellus_littoral	Ter	0.364389	0.502406	0.633176	0.149987
				Asellus_littoral	Ter	0.36102	0.500458	0.633173	0.150739
				Asellus_littoral	Ter	0.357212	0.49866	0.632443	0.151491
				Asellus_littoral	Ter	0.353849	0.496585	0.631833	0.152243
				Asellus_littoral	Ter	0.350511	0.494654	0.63162	0.152995
				Asellus_littoral	Ter	0.347581	0.492868	0.631324	0.153748
				Asellus_littoral	Ter	0.344333	0.491039	0.630457	0.1545
				Asellus_littoral	Ter	0.341002	0.489035	0.629681	0.155252
				Asellus_littoral	Ter	0.337687	0.487057	0.628888	0.156004
				Asellus_littoral	Ter	0.334305	0.485129	0.628721	0.156756
				Asellus_littoral	Ter	0.331049	0.483249	0.62826	0.157509
				Asellus_littoral	Ter	0.327838	0.480958	0.627955	0.158261
				Asellus_littoral	Ter	0.324587	0.47872	0.627814	0.159013
				Asellus_littoral	Ter	0.321517	0.476977	0.627331	0.159765
				Asellus_littoral	Ter	0.318592	0.475112	0.626688	0.160517
				Asellus_littoral	Ter	0.315728	0.473041	0.626048	0.16127
				Asellus_littoral	Ter	0.313083	0.47096	0.625989	0.162022
				Asellus_littoral	Ter	0.309655	0.469127	0.626301	0.162774
				Asellus_littoral	Ter	0.306496	0.466924	0.626612	0.163526
				Asellus_littoral	Ter	0.303224	0.464857	0.626814	0.164278
				Asellus_littoral	Ter	0.299972	0.462759	0.626787	0.165031
				Asellus_littoral	Ter	0.296824	0.460926	0.626458	0.165783
				Asellus_littoral	Ter	0.29382	0.459265	0.625747	0.166535
				Asellus_littoral	Ter	0.290653	0.457318	0.625026	0.167287
				Asellus_littoral	Ter	0.287192	0.455191	0.624375	0.168039
				Asellus_littoral	Ter	0.284089	0.453036	0.624269	0.168791
				Asellus_littoral	Ter	0.280928	0.450933	0.624493	0.169544
				Asellus_littoral	Ter	0.277891	0.449038	0.624068	0.170296
				Asellus_littoral	Ter	0.274926	0.447185	0.623446	0.171048
				Asellus_littoral	Ter	0.27198	0.445258	0.623222	0.1718
				Asellus_littoral	Ter	0.269054	0.443424	0.622549	0.172552
				Asellus_littoral	Ter	0.265928	0.441464	0.621937	0.173305
				Asellus_littoral	Ter	0.262629	0.439581	0.621818	0.174057
				Asellus_littoral	Ter	0.259644	0.437734	0.62168	0.174809
				Asellus_littoral	Ter	0.256684	0.436004	0.621498	0.175561
				Asellus_littoral	Ter	0.253754	0.434199	0.621084	0.176313
				Asellus_littoral	Ter	0.250851	0.432235	0.620662	0.177066
				Asellus_littoral	Ter	0.24797	0.430212	0.620382	0.177818
				Asellus_littoral	Ter	0.245107	0.428283	0.619797	0.17857
				Asellus_littoral	Ter	0.242255	0.426321	0.619378	0.179322
				Asellus_littoral	Ter	0.239211	0.42444	0.6197	0.180074
				Asellus_littoral	Ter	0.236095	0.422563	0.619793	0.180827
				Asellus_littoral	Ter	0.233007	0.420493	0.619646	0.181579
				Asellus_littoral	Ter	0.229953	0.418649	0.619494	0.182331
				Asellus_littoral	Ter	0.226932	0.416746	0.619279	0.183083
				Asellus_littoral	Ter	0.224205	0.414827	0.618944	0.183835
				Asellus_littoral	Ter	0.221881	0.413016	0.618609	0.184587
				Asellus_littoral	Ter	0.21906	0.411069	0.61858	0.18534
				Asellus_littoral	Ter	0.216436	0.409068	0.61864	0.186092
				Asellus_littoral	Ter	0.213999	0.407311	0.618378	0.186844
				Asellus_littoral	Ter	0.211589	0.40539	0.618455	0.187596
				Asellus_littoral	Ter	0.209211	0.40346	0.618576	0.188348
				Asellus_littoral	Ter	0.206845	0.401837	0.61852	0.189101
				Asellus_littoral	Ter	0.204487	0.400097	0.618181	0.189853
				Asellus_littoral	Ter	0.202149	0.398143	0.617888	0.190605
				Asellus_littoral	Ter	0.199831	0.396561	0.617955	0.191357
				Asellus_littoral	Ter	0.197403	0.394798	0.618032	0.192109
				Asellus_littoral	Ter	0.194968	0.393056	0.617439	0.192862
				Bleak	Aq	0.403478	0.546539	0.694078	0.055918
				Bleak	Aq	0.412726	0.553877	0.699336	0.0566061
				Bleak	Aq	0.421258	0.560753	0.704089	0.0572943
				Bleak	Aq	0.429899	0.567411	0.708513	0.0579824
				Bleak	Aq	0.438895	0.574648	0.713143	0.0586706
				Bleak	Aq	0.44719	0.581433	0.717057	0.0593588
				Bleak	Aq	0.455928	0.588226	0.720807	0.0600469
				Bleak	Aq	0.465239	0.595389	0.724457	0.0607351
				Bleak	Aq	0.474576	0.601866	0.728584	0.0614232
				Bleak	Aq	0.483651	0.608606	0.732366	0.0621114
				Bleak	Aq	0.493294	0.615302	0.736219	0.0627996
				Bleak	Aq	0.502464	0.622075	0.74076	0.0634877
				Bleak	Aq	0.511672	0.629197	0.745148	0.0641759
				Bleak	Aq	0.520253	0.635815	0.748885	0.064864
				Bleak	Aq	0.529133	0.642405	0.752633	0.0655522
				Bleak	Aq	0.538032	0.649302	0.757178	0.0662403
				Bleak	Aq	0.546262	0.65606	0.761414	0.0669285
				Bleak	Aq	0.555116	0.662665	0.766462	0.0676167
				Bleak	Aq	0.563411	0.66915	0.771121	0.0683048
				Bleak	Aq	0.571917	0.675631	0.775442	0.068993
				Bleak	Aq	0.579619	0.682165	0.780073	0.0696811
				Bleak	Aq	0.587829	0.688252	0.78441	0.0703693
				Bleak	Aq	0.59616	0.694096	0.788774	0.0710575
				Bleak	Aq	0.60423	0.700213	0.793027	0.0717456
				Bleak	Aq	0.611461	0.706667	0.796725	0.0724338
				Bleak	Aq	0.61965	0.712628	0.800688	0.0731219
				Bleak	Aq	0.626584	0.718529	0.804628	0.0738101
				Bleak	Aq	0.634008	0.724232	0.808906	0.0744982
				Bleak	Aq	0.642274	0.729764	0.813354	0.0751864
				Bleak	Aq	0.649191	0.735546	0.817865	0.0758746
				Bleak	Aq	0.656679	0.740758	0.821459	0.0765627
				Bleak	Aq	0.664254	0.746139	0.825296	0.0772509
				Bleak	Aq	0.671077	0.751707	0.829217	0.077939
				Bleak	Aq	0.677568	0.757054	0.833066	0.0786272
				Bleak	Aq	0.68413	0.762069	0.836844	0.0793154
				Bleak	Aq	0.690639	0.767323	0.840734	0.0800035
				Bleak	Aq	0.696466	0.772335	0.844923	0.0806917
				Bleak	Aq	0.703059	0.777165	0.848919	0.0813798
				Bleak	Aq	0.7089	0.782051	0.852871	0.082068
				Bleak	Aq	0.714518	0.786921	0.856773	0.0827562
				Bleak	Aq	0.720068	0.791872	0.86057	0.0834443
				Bleak	Aq	0.726175	0.796322	0.86414	0.0841325
				Bleak	Aq	0.73162	0.800966	0.867913	0.0848206
				Bleak	Aq	0.736966	0.805645	0.871908	0.0855088
				Bleak	Aq	0.741992	0.809901	0.875679	0.0861969
				Bleak	Aq	0.747448	0.814035	0.878985	0.0868851
				Bleak	Aq	0.753122	0.818126	0.882136	0.0875733
				Bleak	Aq	0.758112	0.822326	0.885241	0.0882614
				Bleak	Aq	0.762834	0.826429	0.888991	0.0889496
				Bleak	Aq	0.767859	0.830202	0.89153	0.0896377
				Bleak	Aq	0.772917	0.834197	0.894903	0.0903259
				Bleak	Aq	0.777688	0.838116	0.897475	0.0910141
				Bleak	Aq	0.782484	0.84198	0.900787	0.0917022
				Bleak	Aq	0.786925	0.845706	0.903476	0.0923904
				Bleak	Aq	0.791299	0.849558	0.90633	0.0930785
				Bleak	Aq	0.795748	0.85305	0.90916	0.0937667
				Bleak	Aq	0.800065	0.856699	0.911464	0.0944549
				Bleak	Aq	0.804219	0.860175	0.914183	0.095143
				Bleak	Aq	0.807888	0.863493	0.916591	0.0958312
				Bleak	Aq	0.811661	0.866977	0.918964	0.0965193
				Bleak	Aq	0.81559	0.870202	0.921734	0.0972075
				Bleak	Aq	0.819285	0.873302	0.924332	0.0978956
				Bleak	Aq	0.822556	0.876444	0.926717	0.0985838
				Bleak	Aq	0.825666	0.879572	0.929176	0.099272
				Bleak	Aq	0.829466	0.882541	0.931615	0.0999601
				Bleak	Aq	0.832571	0.885519	0.934107	0.100648
				Bleak	Aq	0.835684	0.888446	0.936555	0.101336
				Bleak	Aq	0.838735	0.891183	0.938481	0.102025
				Bleak	Aq	0.841673	0.893875	0.9408	0.102713
				Bleak	Aq	0.844839	0.896406	0.943107	0.103401
				Bleak	Aq	0.847764	0.899013	0.945185	0.104089
				Bleak	Aq	0.850867	0.901577	0.947262	0.104777
				Bleak	Aq	0.853539	0.904004	0.949245	0.105465
				Bleak	Aq	0.856264	0.906543	0.951119	0.106154
				Bleak	Aq	0.859082	0.908876	0.952649	0.106842
				Bleak	Aq	0.861935	0.911268	0.954277	0.10753
				Bleak	Aq	0.864369	0.913722	0.955654	0.108218
				Bleak	Aq	0.866777	0.915979	0.957194	0.108906
				Bleak	Aq	0.869409	0.918172	0.958636	0.109594
				Bleak	Aq	0.871998	0.92023	0.960101	0.110283
				Bleak	Aq	0.874375	0.922194	0.961552	0.110971
				Bleak	Aq	0.876597	0.924313	0.962774	0.111659
				Bleak	Aq	0.878934	0.926245	0.963958	0.112347
				Bleak	Aq	0.881068	0.92812	0.965333	0.113035
				Bleak	Aq	0.883081	0.9299	0.966554	0.113723
				Bleak	Aq	0.885226	0.931703	0.967639	0.114411
				Bleak	Aq	0.887425	0.933393	0.968813	0.1151
				Bleak	Aq	0.889507	0.935091	0.969954	0.115788
				Bleak	Aq	0.891194	0.936797	0.971065	0.116476
				Bleak	Aq	0.893335	0.938471	0.972309	0.117164
				Bleak	Aq	0.895147	0.940019	0.97348	0.117852
				Bleak	Aq	0.896878	0.941565	0.974459	0.11854
				Bleak	Aq	0.898704	0.943123	0.975505	0.119229
				Bleak	Aq	0.900427	0.944576	0.976505	0.119917
				Bleak	Aq	0.902261	0.946033	0.977499	0.120605
				Bleak	Aq	0.904286	0.947493	0.978446	0.121293
				Bleak	Aq	0.905982	0.948901	0.979268	0.121981
				Bleak	Aq	0.907607	0.950353	0.980078	0.122669
				Bleak	Aq	0.909353	0.951748	0.980732	0.123358
				Bleak	Aq	0.910994	0.953131	0.981396	0.124046
				Bleak	Aq	0.912392	0.95444	0.982137	0.124734
				Bleak	Aq	0.913852	0.955685	0.982849	0.125422
				Bleak	Aq	0.915475	0.956797	0.983499	0.12611
				Bleak	Aq	0.916824	0.957956	0.984171	0.126798
				Bleak	Aq	0.918323	0.959098	0.984772	0.127486
				Bleak	Aq	0.919817	0.960198	0.985384	0.128175
				Bleak	Aq	0.921372	0.961277	0.985972	0.128863
				Bleak	Aq	0.923078	0.962225	0.986537	0.129551
				Bleak	Aq	0.924393	0.963284	0.987079	0.130239
				Bleak	Aq	0.925821	0.964274	0.987598	0.130927
				Bleak	Aq	0.927012	0.965257	0.98807	0.131615
				Bleak	Aq	0.928203	0.966173	0.988521	0.132304
				Bleak	Aq	0.929537	0.967094	0.988967	0.132992
				Bleak	Aq	0.930848	0.967947	0.989373	0.13368
				Bleak	Aq	0.932133	0.968814	0.989773	0.134368
				Bleak	Aq	0.933396	0.969675	0.990173	0.135056
				Bleak	Aq	0.934642	0.970459	0.990589	0.135744
				Bleak	Aq	0.935833	0.971274	0.990933	0.136433
				Bleak	Aq	0.937066	0.972086	0.991286	0.137121
				Bleak	Aq	0.938126	0.972874	0.991614	0.137809
				Bleak	Aq	0.939411	0.973617	0.991928	0.138497
				Bleak	Aq	0.940472	0.974366	0.99226	0.139185
				Bleak	Aq	0.941432	0.97507	0.99258	0.139873
				Bleak	Aq	0.942377	0.975749	0.992886	0.140561
				Bleak	Aq	0.943383	0.976441	0.993175	0.14125
				Bleak	Aq	0.944409	0.9771	0.993412	0.141938
				Bleak	Aq	0.945465	0.977716	0.99366	0.142626
				Bleak	Aq	0.946545	0.978318	0.993942	0.143314
				Bleak	Aq	0.947529	0.97891	0.994201	0.144002
				Bleak	Aq	0.948471	0.979509	0.994421	0.14469
				Bleak	Aq	0.949506	0.980061	0.994659	0.145379
				Bleak	Aq	0.950495	0.980632	0.994887	0.146067
				Bleak	Aq	0.951393	0.981196	0.995095	0.146755
				Bleak	Aq	0.95219	0.981692	0.99527	0.147443
				Bleak	Aq	0.953009	0.982195	0.995478	0.148131
				Bleak	Aq	0.953765	0.982696	0.995672	0.148819
				Bleak	Aq	0.95454	0.983163	0.995845	0.149508
				Bleak	Aq	0.955338	0.983609	0.996	0.150196
				Bleak	Aq	0.956221	0.984065	0.996163	0.150884
				Bleak	Aq	0.957091	0.984507	0.996311	0.151572
				Bleak	Aq	0.957787	0.984929	0.996454	0.15226
				Bleak	Aq	0.958507	0.985324	0.996598	0.152948
				Bleak	Aq	0.959193	0.985735	0.996738	0.153637
				Bleak	Aq	0.959872	0.98613	0.996877	0.154325
				Bleak	Aq	0.960613	0.986514	0.996998	0.155013
				Bleak	Aq	0.961391	0.98689	0.997121	0.155701
				Bleak	Aq	0.962157	0.987243	0.997238	0.156389
				Bleak	Aq	0.962908	0.987588	0.997351	0.157077
				Bleak	Aq	0.963577	0.987943	0.997459	0.157765
				Bleak	Aq	0.964187	0.988268	0.997561	0.158454
				Bleak	Aq	0.96479	0.988589	0.997658	0.159142
				Bleak	Aq	0.965481	0.988899	0.997749	0.15983
				Bleak	Aq	0.966174	0.989213	0.997837	0.160518
				Bleak	Aq	0.966802	0.989519	0.997921	0.161206
				Bleak	Aq	0.967331	0.989822	0.998002	0.161894
				Bleak	Aq	0.967822	0.990115	0.99808	0.162583
				Bleak	Aq	0.968291	0.990396	0.998158	0.163271
				Bleak	Aq	0.968831	0.990658	0.998234	0.163959
				Bleak	Aq	0.969404	0.990911	0.998306	0.164647
				Bleak	Aq	0.96997	0.991156	0.998376	0.165335
				Bleak	Aq	0.970573	0.991388	0.998443	0.166023
				Bleak	Aq	0.971199	0.991621	0.998507	0.166712
				Bleak	Aq	0.971737	0.991854	0.998569	0.1674
				Bleak	Aq	0.972146	0.992079	0.998626	0.168088
				Bleak	Aq	0.972642	0.9923	0.99868	0.168776
				Bleak	Aq	0.973146	0.992514	0.998732	0.169464
				Bleak	Aq	0.97364	0.992723	0.998782	0.170152
				Bleak	Aq	0.974126	0.99292	0.99883	0.17084
				Bleak	Aq	0.974605	0.993115	0.998876	0.171529
				Bleak	Aq	0.975076	0.99331	0.99892	0.172217
				Bleak	Aq	0.975539	0.993496	0.998963	0.172905
				Bleak	Aq	0.975994	0.993678	0.999003	0.173593
				Bleak	Aq	0.976441	0.993856	0.999043	0.174281
				Bleak	Aq	0.976879	0.994026	0.99908	0.174969
				Bleak	Aq	0.97731	0.994194	0.999117	0.175658
				Bleak	Aq	0.977733	0.994355	0.999151	0.176346
				Bleak	Aq	0.978148	0.99451	0.999185	0.177034
				Bleak	Aq	0.978555	0.994664	0.999217	0.177722
				Bleak	Aq	0.978955	0.994814	0.999248	0.17841
				Bleak	Aq	0.979348	0.994958	0.999277	0.179098
				Bleak	Aq	0.979733	0.995099	0.999306	0.179787
				Bleak	Aq	0.980109	0.995236	0.999333	0.180475
				Bleak	Aq	0.980459	0.995366	0.999359	0.181163
				Bleak	Aq	0.980771	0.995503	0.999383	0.181851
				Bleak	Aq	0.981139	0.995629	0.999408	0.182539
				Bleak	Aq	0.981468	0.995751	0.999432	0.183227
				Bleak	Aq	0.981791	0.995868	0.999454	0.183915
				Bleak	Aq	0.982102	0.995982	0.999476	0.184604
				Bleak	Aq	0.982349	0.996094	0.999496	0.185292
				Bleak	Aq	0.982637	0.996204	0.999516	0.18598
				Bleak	Aq	0.98298	0.996308	0.999535	0.186668
				Bleak	Aq	0.983283	0.996407	0.999553	0.187356
				Bleak	Aq	0.983563	0.996511	0.999571	0.188044
				Bleak	Aq	0.983877	0.996607	0.999588	0.188733
				Bleak	Aq	0.98419	0.996701	0.999604	0.189421
				Bleak	Aq	0.984467	0.996794	0.999619	0.190109
				Bleak	Aq	0.984756	0.996884	0.999634	0.190797
				Bleak	Aq	0.985044	0.996973	0.999648	0.191485
				Bleak	Aq	0.985327	0.997059	0.999661	0.192173
				Bleak	Aq	0.985605	0.997143	0.999674	0.192862
				Bleak	Ter	0.305922	0.453461	0.596522	0.055918
				Bleak	Ter	0.300664	0.446123	0.587274	0.0566061
				Bleak	Ter	0.295911	0.439247	0.578742	0.0572943
				Bleak	Ter	0.291487	0.432589	0.570101	0.0579824
				Bleak	Ter	0.286857	0.425352	0.561105	0.0586706
				Bleak	Ter	0.282943	0.418567	0.55281	0.0593588
				Bleak	Ter	0.279193	0.411774	0.544072	0.0600469
				Bleak	Ter	0.275543	0.404611	0.534761	0.0607351
				Bleak	Ter	0.271416	0.398134	0.525424	0.0614232
				Bleak	Ter	0.267634	0.391394	0.516349	0.0621114
				Bleak	Ter	0.263781	0.384698	0.506706	0.0627996
				Bleak	Ter	0.25924	0.377925	0.497536	0.0634877
				Bleak	Ter	0.254852	0.370803	0.488328	0.0641759
				Bleak	Ter	0.251115	0.364185	0.479747	0.064864
				Bleak	Ter	0.247367	0.357595	0.470867	0.0655522
				Bleak	Ter	0.242822	0.350698	0.461968	0.0662403
				Bleak	Ter	0.238586	0.34394	0.453738	0.0669285
				Bleak	Ter	0.233538	0.337335	0.444884	0.0676167
				Bleak	Ter	0.228879	0.33085	0.436589	0.0683048
				Bleak	Ter	0.224558	0.324369	0.428083	0.068993
				Bleak	Ter	0.219927	0.317835	0.420381	0.0696811
				Bleak	Ter	0.21559	0.311748	0.412171	0.0703693
				Bleak	Ter	0.211226	0.305904	0.40384	0.0710575
				Bleak	Ter	0.206973	0.299787	0.39577	0.0717456
				Bleak	Ter	0.203275	0.293333	0.388539	0.0724338
				Bleak	Ter	0.199312	0.287372	0.38035	0.0731219
				Bleak	Ter	0.195372	0.281471	0.373416	0.0738101
				Bleak	Ter	0.191094	0.275768	0.365992	0.0744982
				Bleak	Ter	0.186646	0.270236	0.357726	0.0751864
				Bleak	Ter	0.182135	0.264454	0.350809	0.0758746
				Bleak	Ter	0.178541	0.259242	0.343321	0.0765627
				Bleak	Ter	0.174704	0.253861	0.335746	0.0772509
				Bleak	Ter	0.170783	0.248293	0.328923	0.077939
				Bleak	Ter	0.166934	0.242946	0.322432	0.0786272
				Bleak	Ter	0.163156	0.237931	0.31587	0.0793154
				Bleak	Ter	0.159266	0.232677	0.309361	0.0800035
				Bleak	Ter	0.155077	0.227665	0.303534	0.0806917
				Bleak	Ter	0.151081	0.222835	0.296941	0.0813798
				Bleak	Ter	0.147129	0.217949	0.2911	0.082068
				Bleak	Ter	0.143227	0.213079	0.285482	0.0827562
				Bleak	Ter	0.13943	0.208128	0.279932	0.0834443
				Bleak	Ter	0.13586	0.203678	0.273825	0.0841325
				Bleak	Ter	0.132087	0.199034	0.26838	0.0848206
				Bleak	Ter	0.128092	0.194355	0.263034	0.0855088
				Bleak	Ter	0.124321	0.190099	0.258008	0.0861969
				Bleak	Ter	0.121015	0.185965	0.252552	0.0868851
				Bleak	Ter	0.117864	0.181874	0.246878	0.0875733
				Bleak	Ter	0.114759	0.177674	0.241888	0.0882614
				Bleak	Ter	0.111009	0.173571	0.237166	0.0889496
				Bleak	Ter	0.10847	0.169798	0.232141	0.0896377
				Bleak	Ter	0.105097	0.165803	0.227083	0.0903259
				Bleak	Ter	0.102525	0.161884	0.222312	0.0910141
				Bleak	Ter	0.0992126	0.15802	0.217516	0.0917022
				Bleak	Ter	0.0965239	0.154294	0.213075	0.0923904
				Bleak	Ter	0.0936702	0.150442	0.208701	0.0930785
				Bleak	Ter	0.0908396	0.14695	0.204252	0.0937667
				Bleak	Ter	0.0885363	0.143301	0.199935	0.0944549
				Bleak	Ter	0.0858166	0.139825	0.195781	0.095143
				Bleak	Ter	0.0834092	0.136507	0.192112	0.0958312
				Bleak	Ter	0.081036	0.133023	0.188339	0.0965193
				Bleak	Ter	0.0782657	0.129798	0.18441	0.0972075
				Bleak	Ter	0.0756681	0.126698	0.180715	0.0978956
				Bleak	Ter	0.0732829	0.123556	0.177444	0.0985838
				Bleak	Ter	0.0708236	0.120428	0.174334	0.099272
				Bleak	Ter	0.068385	0.117459	0.170534	0.0999601
				Bleak	Ter	0.0658927	0.114481	0.167429	0.100648
				Bleak	Ter	0.0634454	0.111554	0.164316	0.101336
				Bleak	Ter	0.0615191	0.108817	0.161265	0.102025
				Bleak	Ter	0.0592001	0.106125	0.158327	0.102713
				Bleak	Ter	0.0568932	0.103594	0.155161	0.103401
				Bleak	Ter	0.0548151	0.100987	0.152236	0.104089
				Bleak	Ter	0.052738	0.0984232	0.149133	0.104777
				Bleak	Ter	0.0507547	0.0959957	0.146461	0.105465
				Bleak	Ter	0.0488812	0.0934573	0.143736	0.106154
				Bleak	Ter	0.0473512	0.0911237	0.140918	0.106842
				Bleak	Ter	0.045723	0.0887321	0.138065	0.10753
				Bleak	Ter	0.0443462	0.0862784	0.135631	0.108218
				Bleak	Ter	0.0428056	0.0840206	0.133223	0.108906
				Bleak	Ter	0.0413641	0.0818283	0.130591	0.109594
				Bleak	Ter	0.0398993	0.0797698	0.128002	0.110283
				Bleak	Ter	0.0384482	0.0778056	0.125625	0.110971
				Bleak	Ter	0.0372263	0.0756871	0.123403	0.111659
				Bleak	Ter	0.0360422	0.0737551	0.121066	0.112347
				Bleak	Ter	0.0346669	0.0718801	0.118932	0.113035
				Bleak	Ter	0.0334457	0.0700998	0.116919	0.113723
				Bleak	Ter	0.0323607	0.0682971	0.114774	0.114411
				Bleak	Ter	0.0311872	0.0666067	0.112575	0.1151
				Bleak	Ter	0.0300461	0.0649092	0.110493	0.115788
				Bleak	Ter	0.0289348	0.0632032	0.108806	0.116476
				Bleak	Ter	0.0276911	0.0615294	0.106665	0.117164
				Bleak	Ter	0.0265202	0.0599807	0.104853	0.117852
				Bleak	Ter	0.0255415	0.058435	0.103122	0.11854
				Bleak	Ter	0.0244954	0.056877	0.101296	0.119229
				Bleak	Ter	0.023495	0.0554244	0.0995726	0.119917
				Bleak	Ter	0.0225007	0.0539672	0.0977389	0.120605
				Bleak	Ter	0.0215539	0.0525074	0.0957137	0.121293
				Bleak	Ter	0.0207318	0.0510993	0.0940183	0.121981
				Bleak	Ter	0.0199222	0.0496473	0.0923934	0.122669
				Bleak	Ter	0.019268	0.0482517	0.0906468	0.123358
				Bleak	Ter	0.0186042	0.0468692	0.0890062	0.124046
				Bleak	Ter	0.017863	0.0455603	0.0876079	0.124734
				Bleak	Ter	0.0171509	0.0443153	0.0861484	0.125422
				Bleak	Ter	0.0165011	0.0432034	0.0845247	0.12611
				Bleak	Ter	0.0158293	0.0420435	0.0831764	0.126798
				Bleak	Ter	0.015228	0.0409024	0.0816767	0.127486
				Bleak	Ter	0.0146157	0.0398023	0.0801834	0.128175
				Bleak	Ter	0.0140278	0.0387233	0.0786282	0.128863
				Bleak	Ter	0.0134633	0.0377752	0.0769218	0.129551
				Bleak	Ter	0.0129215	0.0367164	0.0756073	0.130239
				Bleak	Ter	0.0124017	0.0357258	0.0741789	0.130927
				Bleak	Ter	0.0119299	0.0347426	0.072988	0.131615
				Bleak	Ter	0.0114786	0.0338274	0.0717973	0.132304
				Bleak	Ter	0.0110325	0.0329058	0.0704626	0.132992
				Bleak	Ter	0.0106268	0.0320529	0.0691519	0.13368
				Bleak	Ter	0.0102265	0.0311863	0.0678668	0.134368
				Bleak	Ter	0.0098269	0.0303254	0.0666039	0.135056
				Bleak	Ter	0.00941084	0.0295406	0.0653578	0.135744
				Bleak	Ter	0.00906677	0.0287258	0.0641665	0.136433
				Bleak	Ter	0.00871438	0.0279143	0.0629343	0.137121
				Bleak	Ter	0.00838649	0.0271262	0.0618741	0.137809
				Bleak	Ter	0.00807171	0.0263828	0.0605891	0.138497
				Bleak	Ter	0.00773991	0.0256335	0.0595282	0.139185
				Bleak	Ter	0.00742037	0.0249304	0.0585677	0.139873
				Bleak	Ter	0.00711392	0.0242508	0.0576233	0.140561
				Bleak	Ter	0.006825	0.0235595	0.0566171	0.14125
				Bleak	Ter	0.00658767	0.0228997	0.0555912	0.141938
				Bleak	Ter	0.00633981	0.022284	0.0545354	0.142626
				Bleak	Ter	0.00605838	0.021682	0.0534553	0.143314
				Bleak	Ter	0.00579891	0.0210896	0.0524706	0.144002
				Bleak	Ter	0.00557927	0.0204913	0.0515295	0.14469
				Bleak	Ter	0.00534086	0.0199391	0.0504938	0.145379
				Bleak	Ter	0.00511259	0.0193679	0.049505	0.146067
				Bleak	Ter	0.00490491	0.0188037	0.0486066	0.146755
				Bleak	Ter	0.00473003	0.0183076	0.0478099	0.147443
				Bleak	Ter	0.00452188	0.0178047	0.0469905	0.148131
				Bleak	Ter	0.00432811	0.0173041	0.046235	0.148819
				Bleak	Ter	0.00415457	0.0168368	0.0454604	0.149508
				Bleak	Ter	0.00399963	0.0163912	0.0446624	0.150196
				Bleak	Ter	0.00383742	0.0159347	0.0437788	0.150884
				Bleak	Ter	0.00368875	0.0154931	0.0429095	0.151572
				Bleak	Ter	0.00354569	0.0150705	0.0422129	0.15226
				Bleak	Ter	0.00340196	0.0146756	0.0414932	0.152948
				Bleak	Ter	0.00326235	0.0142645	0.0408066	0.153637
				Bleak	Ter	0.00312266	0.0138701	0.0401279	0.154325
				Bleak	Ter	0.0030017	0.0134856	0.0393868	0.155013
				Bleak	Ter	0.00287946	0.0131098	0.0386086	0.155701
				Bleak	Ter	0.00276186	0.0127571	0.0378433	0.156389
				Bleak	Ter	0.00264904	0.0124116	0.0370921	0.157077
				Bleak	Ter	0.00254082	0.012057	0.0364229	0.157765
				Bleak	Ter	0.00243851	0.011732	0.035813	0.158454
				Bleak	Ter	0.00234233	0.011411	0.0352104	0.159142
				Bleak	Ter	0.00225097	0.011101	0.0345188	0.15983
				Bleak	Ter	0.00216316	0.0107866	0.0338256	0.160518
				Bleak	Ter	0.00207877	0.0104813	0.0331981	0.161206
				Bleak	Ter	0.00199767	0.0101776	0.032669	0.161894
				Bleak	Ter	0.00191973	0.00988506	0.0321778	0.162583
				Bleak	Ter	0.00184238	0.00960447	0.0317087	0.163271
				Bleak	Ter	0.00176642	0.00934236	0.0311688	0.163959
				Bleak	Ter	0.00169359	0.00908872	0.0305963	0.164647
				Bleak	Ter	0.00162376	0.00884388	0.0300298	0.165335
				Bleak	Ter	0.0015568	0.00861207	0.0294268	0.166023
				Bleak	Ter	0.0014926	0.00837915	0.0288012	0.166712
				Bleak	Ter	0.00143105	0.00814582	0.028263	0.1674
				Bleak	Ter	0.00137394	0.00792082	0.027854	0.168088
				Bleak	Ter	0.00131988	0.00770004	0.0273578	0.168776
				Bleak	Ter	0.00126794	0.00748573	0.0268544	0.169464
				Bleak	Ter	0.00121805	0.00727681	0.02636	0.170152
				Bleak	Ter	0.00117011	0.00708048	0.0258745	0.17084
				Bleak	Ter	0.00112407	0.00688489	0.0253954	0.171529
				Bleak	Ter	0.00107983	0.00668986	0.0249242	0.172217
				Bleak	Ter	0.00103733	0.00650408	0.0244608	0.172905
				Bleak	Ter	0.0009965	0.0063219	0.0240059	0.173593
				Bleak	Ter	0.000957277	0.00614366	0.0235592	0.174281
				Bleak	Ter	0.000919609	0.00597418	0.0231207	0.174969
				Bleak	Ter	0.000883456	0.00580645	0.0226901	0.175658
				Bleak	Ter	0.000848723	0.00564528	0.0222673	0.176346
				Bleak	Ter	0.000815355	0.00549019	0.0218523	0.177034
				Bleak	Ter	0.000783297	0.00533634	0.0214448	0.177722
				Bleak	Ter	0.000752499	0.00518581	0.0210447	0.17841
				Bleak	Ter	0.000722911	0.0050421	0.020652	0.179098
				Bleak	Ter	0.000694486	0.00490085	0.0202673	0.179787
				Bleak	Ter	0.000667178	0.00476366	0.0198905	0.180475
				Bleak	Ter	0.000641284	0.00463399	0.0195414	0.181163
				Bleak	Ter	0.000616743	0.00449692	0.0192288	0.181851
				Bleak	Ter	0.000591636	0.00437061	0.0188614	0.182539
				Bleak	Ter	0.000568161	0.00424886	0.0185324	0.183227
				Bleak	Ter	0.000545755	0.00413154	0.0182091	0.183915
				Bleak	Ter	0.000524274	0.00401799	0.0178983	0.184604
				Bleak	Ter	0.000503654	0.00390607	0.0176514	0.185292
				Bleak	Ter	0.000483844	0.00379575	0.0173629	0.18598
				Bleak	Ter	0.000464813	0.00369156	0.0170197	0.186668
				Bleak	Ter	0.00044653	0.00359253	0.0167165	0.187356
				Bleak	Ter	0.000428966	0.00348894	0.0164368	0.188044
				Bleak	Ter	0.000412092	0.00339347	0.0161231	0.188733
				Bleak	Ter	0.000395993	0.00329852	0.0158104	0.189421
				Bleak	Ter	0.000380781	0.00320597	0.0155329	0.190109
				Bleak	Ter	0.000366154	0.00311606	0.0152437	0.190797
				Bleak	Ter	0.000352088	0.00302738	0.0149555	0.191485
				Bleak	Ter	0.000338562	0.00294119	0.0146727	0.192173
				Bleak	Ter	0.000325556	0.00285683	0.0143952	0.192862
				Bulk_BMI_littoral	Aq	0.243922	0.384631	0.546706	0.0431757
				Bulk_BMI_littoral	Aq	0.247129	0.386643	0.547092	0.0439278
				Bulk_BMI_littoral	Aq	0.250366	0.388946	0.547582	0.04468
				Bulk_BMI_littoral	Aq	0.253219	0.390937	0.548167	0.0454322
				Bulk_BMI_littoral	Aq	0.256572	0.393186	0.549187	0.0461844
				Bulk_BMI_littoral	Aq	0.259533	0.395709	0.549722	0.0469366
				Bulk_BMI_littoral	Aq	0.262524	0.397935	0.550976	0.0476888
				Bulk_BMI_littoral	Aq	0.26539	0.400226	0.551507	0.048441
				Bulk_BMI_littoral	Aq	0.268448	0.402511	0.551912	0.0491932
				Bulk_BMI_littoral	Aq	0.271577	0.404999	0.552576	0.0499454
				Bulk_BMI_littoral	Aq	0.27469	0.407297	0.553335	0.0506976
				Bulk_BMI_littoral	Aq	0.277356	0.409403	0.553833	0.0514497
				Bulk_BMI_littoral	Aq	0.280571	0.411522	0.554274	0.0522019
				Bulk_BMI_littoral	Aq	0.28398	0.413752	0.554958	0.0529541
				Bulk_BMI_littoral	Aq	0.287096	0.415713	0.555963	0.0537063
				Bulk_BMI_littoral	Aq	0.290378	0.417876	0.557101	0.0544585
				Bulk_BMI_littoral	Aq	0.29358	0.41992	0.557995	0.0552107
				Bulk_BMI_littoral	Aq	0.2972	0.422082	0.559068	0.0559629
				Bulk_BMI_littoral	Aq	0.300519	0.423878	0.559566	0.0567151
				Bulk_BMI_littoral	Aq	0.303772	0.426048	0.560536	0.0574673
				Bulk_BMI_littoral	Aq	0.307045	0.428109	0.562251	0.0582195
				Bulk_BMI_littoral	Aq	0.309895	0.430246	0.563353	0.0589716
				Bulk_BMI_littoral	Aq	0.313455	0.432408	0.564182	0.0597238
				Bulk_BMI_littoral	Aq	0.31698	0.434439	0.565001	0.060476
				Bulk_BMI_littoral	Aq	0.319902	0.436566	0.565829	0.0612282
				Bulk_BMI_littoral	Aq	0.32325	0.438613	0.566781	0.0619804
				Bulk_BMI_littoral	Aq	0.326378	0.440605	0.568042	0.0627326
				Bulk_BMI_littoral	Aq	0.328782	0.442838	0.568769	0.0634848
				Bulk_BMI_littoral	Aq	0.333182	0.445285	0.56914	0.064237
				Bulk_BMI_littoral	Aq	0.336702	0.447425	0.57002	0.0649892
				Bulk_BMI_littoral	Aq	0.339821	0.449534	0.571307	0.0657414
				Bulk_BMI_littoral	Aq	0.342824	0.451964	0.572882	0.0664936
				Bulk_BMI_littoral	Aq	0.345914	0.454273	0.573833	0.0672457
				Bulk_BMI_littoral	Aq	0.349342	0.456443	0.574644	0.0679979
				Bulk_BMI_littoral	Aq	0.352375	0.458512	0.575202	0.0687501
				Bulk_BMI_littoral	Aq	0.355434	0.460756	0.575844	0.0695023
				Bulk_BMI_littoral	Aq	0.358986	0.462719	0.576505	0.0702545
				Bulk_BMI_littoral	Aq	0.362562	0.464911	0.577296	0.0710067
				Bulk_BMI_littoral	Aq	0.365606	0.467154	0.578368	0.0717589
				Bulk_BMI_littoral	Aq	0.369227	0.469717	0.579991	0.0725111
				Bulk_BMI_littoral	Aq	0.372208	0.472099	0.58125	0.0732633
				Bulk_BMI_littoral	Aq	0.375997	0.47451	0.582682	0.0740155
				Bulk_BMI_littoral	Aq	0.379512	0.476727	0.583515	0.0747676
				Bulk_BMI_littoral	Aq	0.383228	0.479086	0.584351	0.0755198
				Bulk_BMI_littoral	Aq	0.386289	0.481301	0.585177	0.076272
				Bulk_BMI_littoral	Aq	0.389544	0.48357	0.586498	0.0770242
				Bulk_BMI_littoral	Aq	0.392494	0.48577	0.587984	0.0777764
				Bulk_BMI_littoral	Aq	0.395464	0.487785	0.588757	0.0785286
				Bulk_BMI_littoral	Aq	0.398253	0.490163	0.589409	0.0792808
				Bulk_BMI_littoral	Aq	0.400801	0.492466	0.590438	0.080033
				Bulk_BMI_littoral	Aq	0.404198	0.495125	0.591602	0.0807852
				Bulk_BMI_littoral	Aq	0.40753	0.497611	0.593156	0.0815374
				Bulk_BMI_littoral	Aq	0.410584	0.500001	0.59483	0.0822896
				Bulk_BMI_littoral	Aq	0.413208	0.50207	0.596384	0.0830417
				Bulk_BMI_littoral	Aq	0.416223	0.504293	0.597976	0.0837939
				Bulk_BMI_littoral	Aq	0.418369	0.506392	0.599209	0.0845461
				Bulk_BMI_littoral	Aq	0.420877	0.508682	0.600579	0.0852983
				Bulk_BMI_littoral	Aq	0.423851	0.511049	0.602115	0.0860505
				Bulk_BMI_littoral	Aq	0.427385	0.513309	0.60357	0.0868027
				Bulk_BMI_littoral	Aq	0.4306	0.515428	0.605485	0.0875549
				Bulk_BMI_littoral	Aq	0.43278	0.517863	0.607227	0.0883071
				Bulk_BMI_littoral	Aq	0.435911	0.52018	0.609233	0.0890593
				Bulk_BMI_littoral	Aq	0.438931	0.522541	0.611453	0.0898115
				Bulk_BMI_littoral	Aq	0.441119	0.524837	0.61234	0.0905636
				Bulk_BMI_littoral	Aq	0.443697	0.526964	0.613842	0.0913158
				Bulk_BMI_littoral	Aq	0.44666	0.529287	0.615284	0.092068
				Bulk_BMI_littoral	Aq	0.449408	0.531349	0.616631	0.0928202
				Bulk_BMI_littoral	Aq	0.453076	0.533768	0.618471	0.0935724
				Bulk_BMI_littoral	Aq	0.455713	0.536197	0.620704	0.0943246
				Bulk_BMI_littoral	Aq	0.458501	0.538567	0.622113	0.0950768
				Bulk_BMI_littoral	Aq	0.460734	0.540931	0.624238	0.095829
				Bulk_BMI_littoral	Aq	0.462702	0.54303	0.626368	0.0965812
				Bulk_BMI_littoral	Aq	0.465201	0.545433	0.629175	0.0973334
				Bulk_BMI_littoral	Aq	0.468222	0.547669	0.630945	0.0980856
				Bulk_BMI_littoral	Aq	0.470555	0.550204	0.632866	0.0988377
				Bulk_BMI_littoral	Aq	0.473239	0.552437	0.634459	0.0995899
				Bulk_BMI_littoral	Aq	0.475617	0.554819	0.636227	0.100342
				Bulk_BMI_littoral	Aq	0.477207	0.55739	0.638809	0.101094
				Bulk_BMI_littoral	Aq	0.479264	0.559646	0.640799	0.101847
				Bulk_BMI_littoral	Aq	0.480658	0.561893	0.643244	0.102599
				Bulk_BMI_littoral	Aq	0.483328	0.563965	0.645661	0.103351
				Bulk_BMI_littoral	Aq	0.485305	0.566089	0.647501	0.104103
				Bulk_BMI_littoral	Aq	0.486859	0.568192	0.649857	0.104855
				Bulk_BMI_littoral	Aq	0.488353	0.570157	0.652679	0.105607
				Bulk_BMI_littoral	Aq	0.490085	0.572292	0.654583	0.10636
				Bulk_BMI_littoral	Aq	0.492283	0.574213	0.657596	0.107112
				Bulk_BMI_littoral	Aq	0.494212	0.576467	0.660873	0.107864
				Bulk_BMI_littoral	Aq	0.495903	0.578988	0.663441	0.108616
				Bulk_BMI_littoral	Aq	0.497909	0.581059	0.665153	0.109368
				Bulk_BMI_littoral	Aq	0.499811	0.583209	0.66759	0.110121
				Bulk_BMI_littoral	Aq	0.501371	0.585336	0.669629	0.110873
				Bulk_BMI_littoral	Aq	0.502925	0.587588	0.672907	0.111625
				Bulk_BMI_littoral	Aq	0.504474	0.589737	0.675756	0.112377
				Bulk_BMI_littoral	Aq	0.506036	0.591978	0.677886	0.113129
				Bulk_BMI_littoral	Aq	0.507793	0.593945	0.680153	0.113882
				Bulk_BMI_littoral	Aq	0.508971	0.596071	0.681971	0.114634
				Bulk_BMI_littoral	Aq	0.510615	0.59826	0.685307	0.115386
				Bulk_BMI_littoral	Aq	0.512255	0.600166	0.688114	0.116138
				Bulk_BMI_littoral	Aq	0.513659	0.602375	0.690109	0.11689
				Bulk_BMI_littoral	Aq	0.515006	0.604414	0.692773	0.117643
				Bulk_BMI_littoral	Aq	0.516441	0.606514	0.695368	0.118395
[truncated: 7,099 more rows]

## Sheet: Supplementary Figure 4
Supplementary Figure 4		Data 1	Lake	species	Source2	y0.025	y0.5	y0.975	For_area
			Alajarvi	Asellus_littoral	Aq	0.479137	0.627116	0.798427	77.5746
			Alajarvi	Asellus_littoral	Ter	0.201573	0.372884	0.520863	77.5746
			Alajarvi	Bleak	Aq	0.875935	0.933239	0.971607	77.5746
			Alajarvi	Bleak	Ter	0.0283934	0.0667607	0.124065	77.5746
			Alajarvi	Bulk_BMI_littoral	Aq	0.653015	0.772978	0.889841	77.5746
			Alajarvi	Bulk_BMI_littoral	Ter	0.110159	0.227022	0.346985	77.5746
			Alajarvi	Bulk_BMI_profundal	Aq	0.36518	0.53005	0.731831	77.5746
			Alajarvi	Bulk_BMI_profundal	Ter	0.268169	0.46995	0.63482	77.5746
			Alajarvi	Bulk_ZPL	Aq	0.89084	0.942274	0.975646	77.5746
			Alajarvi	Bulk_ZPL	Ter	0.0243535	0.0577261	0.10916	77.5746
			Alajarvi	Chironomid_littoral	Aq	0.683288	0.793539	0.898823	77.5746
			Alajarvi	Chironomid_littoral	Ter	0.101177	0.206461	0.316712	77.5746
			Alajarvi	Chironomid_Profundal	Aq	0.135609	0.283088	0.482962	77.5746
			Alajarvi	Chironomid_Profundal	Ter	0.517038	0.716912	0.864391	77.5746
			Alajarvi	Cladocera	Aq	0.813885	0.893047	0.953052	77.5746
			Alajarvi	Cladocera	Ter	0.0469484	0.106953	0.186115	77.5746
			Alajarvi	Perch_large	Aq	0.765789	0.855519	0.933633	77.5746
			Alajarvi	Perch_large	Ter	0.0663671	0.144481	0.234211	77.5746
			Alajarvi	Perch_medium	Aq	0.892756	0.940335	0.974568	77.5746
			Alajarvi	Perch_medium	Ter	0.0254324	0.0596653	0.107244	77.5746
			Alajarvi	Perch_small	Aq	0.96303	0.982299	0.993654	77.5746
			Alajarvi	Perch_small	Ter	0.00634617	0.0177008	0.0369695	77.5746
			Alajarvi	Roach_large	Aq	0.926686	0.962189	0.985239	77.5746
			Alajarvi	Roach_large	Ter	0.0147614	0.0378108	0.0733138	77.5746
			Alajarvi	Roach_small	Aq	0.949178	0.979971	0.997133	77.5746
			Alajarvi	Roach_small	Ter	0.00286679	0.0200293	0.0508217	77.5746
			Alajarvi	Ruffe	Aq	0.77637	0.864486	0.93927	77.5746
			Alajarvi	Ruffe	Ter	0.0607295	0.135514	0.22363	77.5746
			Alajarvi	Vendace	Aq	0.901522	0.951319	0.981506	77.5746
			Alajarvi	Vendace	Ter	0.0184938	0.0486814	0.0984778	77.5746
			Alanne	Asellus_littoral	Aq	0.0365364	0.0693896	0.125494	82.0332
			Alanne	Asellus_littoral	Ter	0.874506	0.93061	0.963464	82.0332
			Alanne	Bleak	Aq	0.199232	0.315439	0.454795	82.0332
			Alanne	Bleak	Ter	0.545205	0.684561	0.800768	82.0332
			Alanne	Bulk_BMI_littoral	Aq	0.0784417	0.13369	0.219607	82.0332
			Alanne	Bulk_BMI_littoral	Ter	0.780393	0.86631	0.921558	82.0332
			Alanne	Bulk_BMI_profundal	Aq	0.0208793	0.0448143	0.0903734	82.0332
			Alanne	Bulk_BMI_profundal	Ter	0.909627	0.955186	0.979121	82.0332
			Alanne	Bulk_ZPL	Aq	0.254084	0.376681	0.535549	82.0332
			Alanne	Bulk_ZPL	Ter	0.464451	0.623319	0.745916	82.0332
			Alanne	Chaoborus	Aq	0.39913	0.620411	0.941482	82.0332
			Alanne	Chaoborus	Ter	0.0585177	0.379589	0.60087	82.0332
			Alanne	Chironomid_Profundal	Aq	0.00558863	0.0141863	0.0329206	82.0332
			Alanne	Chironomid_Profundal	Ter	0.967079	0.985814	0.994411	82.0332
			Alanne	Cladocera	Aq	0.159036	0.253779	0.388162	82.0332
			Alanne	Cladocera	Ter	0.611838	0.746221	0.840964	82.0332
			Alanne	Copepods	Aq	0.72094	0.932365	0.997349	82.0332
			Alanne	Copepods	Ter	0.00265084	0.0676348	0.27906	82.0332
			Alanne	Perch_large	Aq	0.0927456	0.150407	0.235741	82.0332
			Alanne	Perch_large	Ter	0.764259	0.849593	0.907254	82.0332
			Alanne	Perch_medium	Aq	0.221162	0.323063	0.455241	82.0332
			Alanne	Perch_medium	Ter	0.544759	0.676937	0.778838	82.0332
			Alanne	Perch_small	Aq	0.475845	0.616022	0.769642	82.0332
			Alanne	Perch_small	Ter	0.230358	0.383978	0.524155	82.0332
			Alanne	Pike	Aq	0.0859301	0.143948	0.228721	82.0332
			Alanne	Pike	Ter	0.771279	0.856052	0.91407	82.0332
			Alanne	Roach_large	Aq	0.301133	0.439589	0.575154	82.0332
			Alanne	Roach_large	Ter	0.424846	0.560411	0.698867	82.0332
			Alanne	Ruffe	Aq	0.130208	0.205396	0.310473	82.0332
			Alanne	Ruffe	Ter	0.689527	0.794604	0.869792	82.0332
			Alanne	Vendace	Aq	0.262317	0.383987	0.551596	82.0332
			Alanne	Vendace	Ter	0.448404	0.616013	0.737683	82.0332
			Arkusjarvi	Asellus_littoral	Aq	0.119893	0.244714	0.411286	49.1646
			Arkusjarvi	Asellus_littoral	Ter	0.588714	0.755286	0.880107	49.1646
			Arkusjarvi	Bleak	Aq	0.798915	0.94065	0.990268	49.1646
			Arkusjarvi	Bleak	Ter	0.00973202	0.0593499	0.201085	49.1646
			Arkusjarvi	Bulk_BMI_littoral	Aq	0.19546	0.364821	0.565238	49.1646
			Arkusjarvi	Bulk_BMI_littoral	Ter	0.434762	0.635179	0.80454	49.1646
			Arkusjarvi	Bulk_BMI_profundal	Aq	0.115154	0.236925	0.429413	49.1646
			Arkusjarvi	Bulk_BMI_profundal	Ter	0.570587	0.763075	0.884846	49.1646
			Arkusjarvi	Bulk_ZPL	Aq	0.767267	0.899996	0.967691	49.1646
			Arkusjarvi	Bulk_ZPL	Ter	0.0323089	0.100004	0.232733	49.1646
			Arkusjarvi	Chironomid_Profundal	Aq	0.0732282	0.176603	0.356396	49.1646
			Arkusjarvi	Chironomid_Profundal	Ter	0.643604	0.823397	0.926772	49.1646
			Arkusjarvi	Cladocera	Aq	0.5307	0.714885	0.867547	49.1646
			Arkusjarvi	Cladocera	Ter	0.132453	0.285115	0.4693	49.1646
			Arkusjarvi	Copepods	Aq	0.904287	0.990729	0.999855	49.1646
			Arkusjarvi	Copepods	Ter	0.000144827	0.00927094	0.0957128	49.1646
			Arkusjarvi	Perch_large	Aq	0.794437	0.930203	0.981248	49.1646
			Arkusjarvi	Perch_large	Ter	0.0187522	0.0697966	0.205563	49.1646
			Arkusjarvi	Perch_medium	Aq	0.898071	0.969363	0.99351	49.1646
			Arkusjarvi	Perch_medium	Ter	0.00649048	0.0306367	0.101929	49.1646
			Arkusjarvi	Perch_small	Aq	0.966408	0.992653	0.9989	49.1646
			Arkusjarvi	Perch_small	Ter	0.00110047	0.00734703	0.0335919	49.1646
			Arkusjarvi	Pike	Aq	0.613032	0.839381	0.964719	49.1646
			Arkusjarvi	Pike	Ter	0.0352813	0.160619	0.386968	49.1646
			Arkusjarvi	Roach_large	Aq	0.908216	0.980218	0.997487	49.1646
			Arkusjarvi	Roach_large	Ter	0.00251273	0.0197822	0.0917844	49.1646
			Arkusjarvi	Roach_small	Aq	0.903975	0.985925	0.999175	49.1646
			Arkusjarvi	Roach_small	Ter	0.000824662	0.0140748	0.0960247	49.1646
			Arkusjarvi	Ruffe	Aq	0.486384	0.671274	0.848986	49.1646
			Arkusjarvi	Ruffe	Ter	0.151014	0.328726	0.513616	49.1646
			Arkusjarvi	Smelt	Aq	0.98038	0.997592	0.99993	49.1646
			Arkusjarvi	Smelt	Ter	7.03999e-05	0.00240784	0.0196199	49.1646
			Erajarvi	Asellus_littoral	Aq	0.284212	0.375613	0.48876	64.7876
			Erajarvi	Asellus_littoral	Ter	0.51124	0.624387	0.715788	64.7876
			Erajarvi	Bleak	Aq	0.853282	0.917499	0.964365	64.7876
			Erajarvi	Bleak	Ter	0.0356352	0.0825007	0.146718	64.7876
			Erajarvi	Bulk_BMI_littoral	Aq	0.435345	0.535491	0.644552	64.7876
			Erajarvi	Bulk_BMI_littoral	Ter	0.355448	0.464509	0.564655	64.7876
			Erajarvi	Bulk_BMI_profundal	Aq	0.23335	0.322912	0.43096	64.7876
			Erajarvi	Bulk_BMI_profundal	Ter	0.56904	0.677088	0.76665	64.7876
			Erajarvi	Bulk_ZPL	Aq	0.839099	0.90272	0.952034	64.7876
			Erajarvi	Bulk_ZPL	Ter	0.0479664	0.09728	0.160901	64.7876
			Erajarvi	Chaoborus	Aq	0.959207	0.986241	0.997929	64.7876
			Erajarvi	Chaoborus	Ter	0.0020709	0.0137594	0.0407932	64.7876
			Erajarvi	Chironomid_littoral	Aq	0.607183	0.715484	0.811049	64.7876
			Erajarvi	Chironomid_littoral	Ter	0.188951	0.284516	0.392817	64.7876
			Erajarvi	Chironomid_Profundal	Aq	0.117176	0.182386	0.270068	64.7876
			Erajarvi	Chironomid_Profundal	Ter	0.729932	0.817614	0.882824	64.7876
			Erajarvi	Cladocera	Aq	0.689705	0.787258	0.870537	64.7876
			Erajarvi	Cladocera	Ter	0.129463	0.212742	0.310295	64.7876
			Erajarvi	Copepods	Aq	0.957639	0.993517	0.999808	64.7876
			Erajarvi	Copepods	Ter	0.000192227	0.00648275	0.0423613	64.7876
			Erajarvi	Perch_large	Aq	0.793985	0.866636	0.923024	64.7876
			Erajarvi	Perch_large	Ter	0.0769756	0.133364	0.206015	64.7876
			Erajarvi	Perch_medium	Aq	0.900054	0.942344	0.972676	64.7876
			Erajarvi	Perch_medium	Ter	0.027324	0.0576557	0.099946	64.7876
			Erajarvi	Perch_small	Aq	0.964753	0.984135	0.994842	64.7876
			Erajarvi	Perch_small	Ter	0.00515771	0.0158655	0.0352468	64.7876
			Erajarvi	Pike	Aq	0.679857	0.795153	0.891685	64.7876
			Erajarvi	Pike	Ter	0.108315	0.204847	0.320143	64.7876
			Erajarvi	Roach_large	Aq	0.919346	0.962329	0.988295	64.7876
			Erajarvi	Roach_large	Ter	0.0117048	0.0376715	0.0806544	64.7876
			Erajarvi	Roach_small	Aq	0.937373	0.97715	0.996526	64.7876
			Erajarvi	Roach_small	Ter	0.00347352	0.0228503	0.0626268	64.7876
			Erajarvi	Ruffe	Aq	0.661426	0.745568	0.82335	64.7876
			Erajarvi	Ruffe	Ter	0.17665	0.254432	0.338574	64.7876
			Erajarvi	Smelt	Aq	0.983876	0.996471	0.999863	64.7876
			Erajarvi	Smelt	Ter	0.00013694	0.0035288	0.0161244	64.7876
			Haapajarvi	Asellus_littoral	Aq	0.248952	0.331076	0.434588	75.0606
			Haapajarvi	Asellus_littoral	Ter	0.565412	0.668924	0.751048	75.0606
			Haapajarvi	Bleak	Aq	0.753159	0.826861	0.89184	75.0606
			Haapajarvi	Bleak	Ter	0.10816	0.173139	0.246841	75.0606
			Haapajarvi	Bulk_BMI_littoral	Aq	0.405265	0.498824	0.601916	75.0606
			Haapajarvi	Bulk_BMI_littoral	Ter	0.398084	0.501176	0.594735	75.0606
			Haapajarvi	Bulk_BMI_profundal	Aq	0.17188	0.254537	0.362327	75.0606
			Haapajarvi	Bulk_BMI_profundal	Ter	0.637673	0.745463	0.82812	75.0606
			Haapajarvi	Bulk_ZPL	Aq	0.770987	0.838784	0.901874	75.0606
			Haapajarvi	Bulk_ZPL	Ter	0.0981262	0.161216	0.229013	75.0606
			Haapajarvi	Chaoborus	Aq	0.905837	0.956167	0.992974	75.0606
			Haapajarvi	Chaoborus	Ter	0.00702636	0.0438326	0.0941631	75.0606
			Haapajarvi	Chironomid_littoral	Aq	0.447552	0.55973	0.681995	75.0606
			Haapajarvi	Chironomid_littoral	Ter	0.318005	0.44027	0.552448	75.0606
			Haapajarvi	Chironomid_Profundal	Aq	0.0598575	0.110874	0.188888	75.0606
			Haapajarvi	Chironomid_Profundal	Ter	0.811112	0.889126	0.940143	75.0606
			Haapajarvi	Cladocera	Aq	0.631015	0.719749	0.802516	75.0606
			Haapajarvi	Cladocera	Ter	0.197484	0.280251	0.368985	75.0606
			Haapajarvi	Copepods	Aq	0.952009	0.990558	0.999648	75.0606
			Haapajarvi	Copepods	Ter	0.000352159	0.00944247	0.0479909	75.0606
			Haapajarvi	Perch_large	Aq	0.606142	0.685037	0.761854	75.0606
			Haapajarvi	Perch_large	Ter	0.238146	0.314963	0.393858	75.0606
			Haapajarvi	Perch_medium	Aq	0.790871	0.851643	0.903917	75.0606
			Haapajarvi	Perch_medium	Ter	0.0960834	0.148357	0.209129	75.0606
			Haapajarvi	Perch_small	Aq	0.916925	0.952863	0.977694	75.0606
			Haapajarvi	Perch_small	Ter	0.0223064	0.047137	0.0830746	75.0606
			Haapajarvi	Pike	Aq	0.534591	0.631615	0.732077	75.0606
			Haapajarvi	Pike	Ter	0.267923	0.368385	0.465409	75.0606
			Haapajarvi	Roach_large	Aq	0.844531	0.901573	0.948246	75.0606
			Haapajarvi	Roach_large	Ter	0.051754	0.0984269	0.155469	75.0606
			Haapajarvi	Roach_small	Aq	0.885526	0.94326	0.991888	75.0606
			Haapajarvi	Roach_small	Ter	0.00811195	0.0567403	0.114474	75.0606
			Haapajarvi	Ruffe	Aq	0.579916	0.663937	0.74982	75.0606
			Haapajarvi	Ruffe	Ter	0.25018	0.336063	0.420084	75.0606
			Haapajarvi	Smelt	Aq	0.958909	0.991933	0.999677	75.0606
			Haapajarvi	Smelt	Ter	0.000323157	0.00806654	0.0410912	75.0606
			Haapajarvi	Vendace	Aq	0.789263	0.872147	0.933614	75.0606
			Haapajarvi	Vendace	Ter	0.0663859	0.127853	0.210737	75.0606
			Hameenjarvi	Asellus_littoral	Aq	0.265974	0.398502	0.581129	82.7024
			Hameenjarvi	Asellus_littoral	Ter	0.418871	0.601498	0.734026	82.7024
			Hameenjarvi	Bleak	Aq	0.66785	0.797005	0.90693	82.7024
			Hameenjarvi	Bleak	Ter	0.0930702	0.202995	0.33215	82.7024
			Hameenjarvi	Bulk_BMI_littoral	Aq	0.440322	0.579624	0.740374	82.7024
			Hameenjarvi	Bulk_BMI_littoral	Ter	0.259626	0.420376	0.559678	82.7024
			Hameenjarvi	Bulk_BMI_profundal	Aq	0.145762	0.297721	0.50153	82.7024
			Hameenjarvi	Bulk_BMI_profundal	Ter	0.49847	0.702279	0.854238	82.7024
			Hameenjarvi	Bulk_ZPL	Aq	0.74752	0.841484	0.91958	82.7024
			Hameenjarvi	Bulk_ZPL	Ter	0.0804201	0.158516	0.25248	82.7024
			Hameenjarvi	Chironomid_Profundal	Aq	0.0415616	0.112246	0.248593	82.7024
			Hameenjarvi	Chironomid_Profundal	Ter	0.751407	0.887754	0.958438	82.7024
			Hameenjarvi	Cladocera	Aq	0.625549	0.748994	0.8655	82.7024
			Hameenjarvi	Cladocera	Ter	0.1345	0.251006	0.374451	82.7024
			Hameenjarvi	Copepods	Aq	0.957952	0.992019	0.999685	82.7024
			Hameenjarvi	Copepods	Ter	0.000314865	0.00798139	0.0420485	82.7024
			Hameenjarvi	Perch_large	Aq	0.468329	0.597523	0.750341	82.7024
			Hameenjarvi	Perch_large	Ter	0.249659	0.402477	0.531671	82.7024
			Hameenjarvi	Perch_medium	Aq	0.699586	0.79972	0.8964	82.7024
			Hameenjarvi	Perch_medium	Ter	0.1036	0.20028	0.300414	82.7024
			Hameenjarvi	Perch_small	Aq	0.875334	0.93204	0.970487	82.7024
			Hameenjarvi	Perch_small	Ter	0.0295126	0.0679602	0.124666	82.7024
			Hameenjarvi	Pike	Aq	0.447084	0.588496	0.750753	82.7024
			Hameenjarvi	Pike	Ter	0.249247	0.411504	0.552916	82.7024
			Hameenjarvi	Roach_large	Aq	0.776941	0.866741	0.937483	82.7024
			Hameenjarvi	Roach_large	Ter	0.0625169	0.133259	0.223059	82.7024
			Hameenjarvi	Roach_small	Aq	0.831812	0.928088	0.992239	82.7024
			Hameenjarvi	Roach_small	Ter	0.00776076	0.0719124	0.168188	82.7024
			Hameenjarvi	Ruffe	Aq	0.561096	0.691994	0.83372	82.7024
			Hameenjarvi	Ruffe	Ter	0.16628	0.308006	0.438904	82.7024
			Hameenjarvi	Smelt	Aq	0.927669	0.990392	0.999699	82.7024
			Hameenjarvi	Smelt	Ter	0.000300674	0.00960755	0.0723312	82.7024
			Hameenjarvi	Vendace	Aq	0.739032	0.841658	0.923395	82.7024
			Hameenjarvi	Vendace	Ter	0.0766053	0.158342	0.260968	82.7024
			Hiidenvesi	Asellus_littoral	Aq	0.510033	0.637539	0.780823	67.3993
			Hiidenvesi	Asellus_littoral	Ter	0.219177	0.362461	0.489967	67.3993
			Hiidenvesi	Bleak	Aq	0.931877	0.96531	0.985807	67.3993
			Hiidenvesi	Bleak	Ter	0.0141929	0.0346897	0.0681232	67.3993
			Hiidenvesi	Bulk_BMI_littoral	Aq	0.662211	0.773354	0.876224	67.3993
			Hiidenvesi	Bulk_BMI_littoral	Ter	0.123776	0.226646	0.337789	67.3993
			Hiidenvesi	Bulk_BMI_profundal	Aq	0.441506	0.573701	0.727173	67.3993
			Hiidenvesi	Bulk_BMI_profundal	Ter	0.272827	0.426299	0.558494	67.3993
			Hiidenvesi	Bulk_ZPL	Aq	0.927416	0.961415	0.983959	67.3993
			Hiidenvesi	Bulk_ZPL	Ter	0.0160405	0.0385855	0.0725835	67.3993
			Hiidenvesi	Chaoborus	Aq	0.981792	0.994051	0.999099	67.3993
			Hiidenvesi	Chaoborus	Ter	0.000901184	0.00594946	0.0182084	67.3993
			Hiidenvesi	Chironomid_littoral	Aq	0.78811	0.866449	0.932607	67.3993
			Hiidenvesi	Chironomid_littoral	Ter	0.0673932	0.133551	0.21189	67.3993
			Hiidenvesi	Chironomid_Profundal	Aq	0.246369	0.368155	0.558486	67.3993
			Hiidenvesi	Chironomid_Profundal	Ter	0.441514	0.631845	0.753631	67.3993
			Hiidenvesi	Cladocera	Aq	0.85018	0.912538	0.959665	67.3993
			Hiidenvesi	Cladocera	Ter	0.0403352	0.0874617	0.14982	67.3993
			Hiidenvesi	Copepods	Aq	0.984699	0.997719	0.99993	67.3993
			Hiidenvesi	Copepods	Ter	6.98306e-05	0.0022806	0.0153013	67.3993
			Hiidenvesi	Perch_large	Aq	0.890925	0.937834	0.97135	67.3993
			Hiidenvesi	Perch_large	Ter	0.0286499	0.0621658	0.109075	67.3993
			Hiidenvesi	Perch_medium	Aq	0.950584	0.975066	0.989226	67.3993
			Hiidenvesi	Perch_medium	Ter	0.0107738	0.0249337	0.049416	67.3993
			Hiidenvesi	Perch_small	Aq	0.983629	0.993218	0.997862	67.3993
			Hiidenvesi	Perch_small	Ter	0.00213829	0.00678206	0.0163708	67.3993
			Hiidenvesi	Pike	Aq	0.835302	0.906724	0.958688	67.3993
			Hiidenvesi	Pike	Ter	0.0413124	0.0932757	0.164698	67.3993
			Hiidenvesi	Roach_large	Aq	0.962832	0.984032	0.994856	67.3993
			Hiidenvesi	Roach_large	Ter	0.00514408	0.0159678	0.0371683	67.3993
			Hiidenvesi	Roach_small	Aq	0.973339	0.990679	0.998629	67.3993
			Hiidenvesi	Roach_small	Ter	0.00137105	0.00932099	0.0266606	67.3993
			Hiidenvesi	Ruffe	Aq	0.825431	0.890334	0.943553	67.3993
			Hiidenvesi	Ruffe	Ter	0.0564473	0.109666	0.174569	67.3993
			Hiidenvesi	Smelt	Aq	0.99265	0.998587	0.999949	67.3993
			Hiidenvesi	Smelt	Ter	5.14591e-05	0.00141321	0.00735023	67.3993
			Hiidenvesi	Vendace	Aq	0.937583	0.976201	0.993247	67.3993
			Hiidenvesi	Vendace	Ter	0.00675271	0.0237992	0.0624169	67.3993
			Hirvijarvi	Asellus_littoral	Aq	0.109305	0.217221	0.37524	90.5908
			Hirvijarvi	Asellus_littoral	Ter	0.62476	0.782779	0.890695	90.5908
			Hirvijarvi	Bulk_BMI_littoral	Aq	0.239639	0.374342	0.524926	90.5908
			Hirvijarvi	Bulk_BMI_littoral	Ter	0.475074	0.625658	0.760361	90.5908
			Hirvijarvi	Bulk_BMI_profundal	Aq	0.0529966	0.136208	0.274401	90.5908
			Hirvijarvi	Bulk_BMI_profundal	Ter	0.725599	0.863792	0.947003	90.5908
			Hirvijarvi	Bulk_ZPL	Aq	0.465178	0.616623	0.768098	90.5908
			Hirvijarvi	Bulk_ZPL	Ter	0.231902	0.383377	0.534822	90.5908
			Hirvijarvi	Chaoborus	Aq	0.496363	0.727033	0.976254	90.5908
			Hirvijarvi	Chaoborus	Ter	0.0237463	0.272967	0.503637	90.5908
			Hirvijarvi	Chironomid_littoral	Aq	0.124136	0.255987	0.414074	90.5908
			Hirvijarvi	Chironomid_littoral	Ter	0.585926	0.744013	0.875864	90.5908
			Hirvijarvi	Chironomid_Profundal	Aq	0.0111069	0.036439	0.0994647	90.5908
			Hirvijarvi	Chironomid_Profundal	Ter	0.900535	0.963561	0.988893	90.5908
			Hirvijarvi	Perch_large	Aq	0.146505	0.237447	0.34505	90.5908
[truncated: 8,843 more rows]

## Sheet: Supplementary Figure 5
Supplementary Figure 5		Data 1	species	source	y0.025	y0.5	y0.975	PC1	omega
[truncated: 12,000 more rows]

[truncated: 14 more sheets: Supplementary Figure 6, Supplementary Figure 7, Supplementary Figure 8, Supplementary Figure 9, Supplementary Table 1, Supplementary Table 2, Supplementary Table 3, Supplementary Table 4, Supplementary Table 5, Supplementary Table 6, Supplementary Table 7, Supplementary Table 8, Supplementary Table 9, Supplementary Table 10]
